# Supplementary material for: Global identification of the genetic networks and cis-regulatory elements of the cold response in zebrafish
Source: Nucleic Acids Res. 2015 Jul 30;43(19):9198–213. doi: 10.1093/nar/gkv780 (PMC4627065; doi:10.1093/nar/gkv780)
Supplement: SUPPLEMENTARY DATA [file supp_gkv780_nar-03715-z-2014-File009.xlsx]

## Sheet: TableS1
Table S1: List of primers used in this study.
Primers for luciferase plasmid constructs
gene	Forward(5’-3’)	Reverse(5’-3’)	Clone site	insert fragment size
GSTP1	ctcgaggttgttgttgttgaagggta	aagcttggtgttgtagcgctgagtgaagt	XhoI, HindIII	473bp
C1orf51	ggtaccacacactcgcaaagcaccataggt	ctcgagatgtgaacagctacacgtgctg	KpnI, XhoI	633bp
FOSL1a	ctcgagcagcaagcccagagattgtt	aagcttatgcagccaaactggtggctccga	XhoI, HindIII	976bp
UBC	ctcgaggaatgagcccttcagattgg	aagcttagcgtgacgttcacatgtcacgt	XhoI, HindIII	960bp
SERPINA7	ggtacccactctttctgtctccagga	ctcgaggctctttacagtttgtttg	KpnI, XhoI	953bp
APOBA	ggtaccgattagatctgtaaatcgagcc	ctcgagaccttacaacttctcttaag	KpnI, XhoI	956bp
Primers for mutagenesis
gene	Forward(5’-3’)	Reverse(5’-3’)
GSTP1	tttttttcgaattaaaagtcttcaaaatg	aaaagaactatgaatataggctactc
C1orf51	ttttatgcggtccaatcagcgag	aaaaatccgcgtgcaaatgcga
FOSL1a	ttttgtagctattaaatacattattaattatattatattatatg	aaaaatgtgagtactattagtctgtc
UBC	ttttaaacatccactggaaccc	aaaataaaagaaactgattgtgtatgg
SERPINA7	ttttaaatcacaggccatcag	aaaacagatttaagggatttctcag
APOBA	tttaagaccagaaaatgacaactc	aaaaattggaggaggattcagg
Primers for qRT-PCR of luciferase expression
gene	Forward(5’-3’)	Reverse(5’-3’)
Luc	gtggtgtgcagcgagaatag	cgctcgttgtagatgtcgttag
Rluc	gcagaagttggtcgtgagg	tcatccgtttcctttgttctg
Primers for Tol2 plasmid constructs
gene	Forward(5’-3’)	Reverse(5’-3’)	Clone site	insert fragment size
GSTP1	ccctcgaggttgttgttgttgaagggta	ggatccggtgttgtagcgctgagtgaagt	XhoI, BamHI	473bp
UBC	ctcgaggaatgagcccttcagattgg	cgcggatccagcgtgacgttcacatgtcacgt	XhoI, BamHI	960bp
APOBA	ccctcgaggattagatctgtaaatcgagcc	cgcggatccaccttacaacttctcttaag	XhoI, BamHI	956bp
Primers for qRT-PCR of EGFP expression
gene	Forward(5’-3’)	Reverse(5’-3’)
EGFP	gcacaagctggagtacaacta	tgttgtggcggatcttgaa
ACTB	gatctggcatcacaccttctac	tcttctctctgttggctttgg
Primers for RNA-seq data validation
gene	Forward(5’-3’)	Reverse(5’-3’)
ATF4B2	gtggtgtgcagcgagaatag	cgctcgttgtagatgtcgttag
ID1	gcagaagttggtcgtgagg	tcatccgtttcctttgttctg
HIG1	gtgagggcgtctctaacataag	gcgttgactgaactcctgtat
HIST2H2l	agacggactggactgtattct	ggaaagcaccgtgtgtatgt
CIRBP	ccacttgggttgggtcatta	gtccacagcagagcatagtt
HMGB1b	gatgtggcctaggttcttgttc	cgtcgcatatacacagcctaac
BCL2l10	gggtggtctctatcttcacattc	gctatagtctcggccaatcttc
BZW1b	cttcaatgacaacctggtgaaag	ctgccagcgactgagttaat
CYP2AD2	gacgggtgcgactacattac	gactgtccaatcactctgtctatc
PDIA3	gagttctctcgtgatggaaagg	caggaacgggctcagattta
LSM8	caggcaatcaacctcatcct	cagccacattatctcctctgac
GADD45a	cctcaatgtggaccctgataac	gaaagcctggatgagagtgaag
ACTB	gatctggcatcacaccttctac	tcttctctctgttggctttgg

## Sheet: TableS2
	Table S2: The number of raw, clean and mapped RNA-seq reads for each sample.
Tissue	Temperature(°C)	Raw reads	Clean reads	Ratio(clean reads/Raw reads)	Mapped reads	Ratio(Mapped reads/Clean reads)	Mapped paired reads
brain	28	27934496	22185919	0.794212	18803286	0.847532	17044128
gill	28	31953502	26315893	0.823568	23004297	0.87416	21191430
heart	28	39161796	31447904	0.803025	27977074	0.889632	25840634
intestine	28	37103502	31155900	0.839702	26553520	0.852279	24691580
kidney	28	45901354	38477767	0.838271	34629199	0.899979	32641680
liver	28	44785364	37457410	0.836376	34682530	0.925919	32950924
muscle	28	36319624	29775524	0.819819	26223829	0.880718	24680168
spleen	28	34997348	27573830	0.787883	23043915	0.835717	21074114
brain	18	37828492	30008536	0.793279	24852350	0.828176	22312668
gill	18	33641432	26752028	0.795211	22961406	0.858305	20925868
heart	18	44003260	34950171	0.794263	30761872	0.880164	28433320
intestine	18	38704268	32893986	0.84988	27832516	0.846128	25959898
kidney	18	38769132	30392509	0.783936	26350582	0.867009	24009402
liver	18	32978902	22514755	0.682702	17556835	0.779792	15892400
muscle	18	30521050	20286122	0.66466	15532857	0.765689	14095350
spleen	18	44940554	35210368	0.783488	31146451	0.884582	29235644
brain	10	32574922	25844709	0.793393	21938971	0.848877	19924288
gill	10	38082282	30225759	0.793696	25940179	0.858214	23829964
heart	10	40550764	31923802	0.787255	27840483	0.872092	25735190
intestine	10	36389530	29838108	0.819964	25608280	0.858241	23966184
kidney	10	43150712	35587631	0.824729	30551183	0.858478	28293364
liver	10	43002134	35888300	0.83457	32812341	0.914291	31152688
muscle	10	35263036	28272476	0.80176	24387322	0.862582	22922884
spleen	10	50896146	39968985	0.785305	34210909	0.855936	31844468
total	28	298156986	244390147	0.819669	214917650	0.879404	200114658
total	18	301387090	233008475	0.77312	196994869	0.845441	180864550
total	10	319909526	257549770	0.805071	223289668	0.866977	207669030

## Sheet: TableS3
Table S3: List of differentially expressed genes in zebrafish between the normal and cold temperatures.
gene	NAME	GWEIGHT	brain_28°C	brain_18°C	brain_10°C	gill_28°C	gill_18°C	gill_10°C	heart_28°C	heart_18°C	heart_10°C	intestine_28°C	intestine_18°C	intestinum_10°C	kidney_28°C	kidney_18°C	kidney_10°C	liver_28°C	liver_18°C	liver_10°C	muscle_28°C	muscle_18°C	muscle_10°C	spleen_28°C	spleen_18°C	spleen_10°C
EWEIGHT			1	1	1	1	1	1	1	1	1	1	1	1	1	1	1	1	1	1	1	1	1	1	1	1
ENSDARG00000034862	coagulation factor VII	1	0	-0.222962	0.114862	0	-0.238409	0.222319	0	-0.0814924	-0.105167	0	0.278893	0.053306	0	-1.68526	-2.11521	0	-0.212963	-0.219209	0	0.737106	1.0024	0	-0.181318	-0.434135
ENSDARG00000075827	coagulation factor VIIi	1	0	0.166213	0	0	-0.370617	0.313445	0	-0.48661	-0.40348	0	0.317969	0.11089	0	-1.85424	-2.00691	0	-0.27935	-0.278106	0	-0.350025	0.36438	0	-0.168781	-0.421308
ENSDARG00000088581	coagulation factor X	1	0	0.327931	0.0735004	0	-0.359801	-0.168735	0	0.031672	0.000491169	0	0.392754	0.203046	0	-1.81141	-1.29302	0	-0.365364	-0.444877	0	-0.355755	-0.278069	0	-0.303758	-0.509668
ENSDARG00000076900	protein Z, vitamin K-dependent plasma glycoprotein	1	0	-0.302442	0.222888	0	-0.139004	0.213153	0	-0.409109	-0.493513	0	0.21158	-0.044412	0	-1.83999	-2.17523	0	-0.323398	-0.475574	0	0.188288	0.145136	0	-0.177537	-0.683001
ENSDARG00000015490	ribosomal protein L24	1	0	0.378356	0.451371	0	-0.432104	0.266095	0	-0.00778025	0.39324	0	-0.102636	0.285957	0	-1.31565	-0.0928718	0	-0.533492	-0.129121	0	-0.066635	-0.194618	0	0.371005	0.155137
ENSDARG00000076927	dual specificity phosphatase 27 (putative)	1	0	0.0541207	0.349212	0	-0.20351	-0.313624	0	0.00542152	0.105944	0	-0.476526	-0.614902	0	-0.345434	0.12583	0	-0.865985	-0.865985	0	-0.257041	-0.301287	0	0.336879	0.353022
ENSDARG00000063345	cellular repressor of E1A-stimulated genes 1	1	0	0.378252	0.243244	0	-0.522835	-0.224058	0	-0.0844824	-0.078447	0	0.228566	0.143044	0	-0.541991	-0.01928	0	-0.338842	0.138452	0	-0.407831	-0.366456	0	0.516086	-0.0446969
ENSDARG00000001870	ATPase, Na+/K+ transporting, alpha 1a.4 polypeptide	1	0	-0.411719	-0.560598	0	-0.104993	-0.475908	0	0.397801	0.138226	0	-0.25208	-0.153473	0	-0.370591	-0.121948	0	0.179033	0.497095	0	-0.0285277	0.292652	0	0.303114	0.498723
ENSDARG00000002791	ATPase, Na+/K+ transporting, alpha 1 polypeptide	1	0	0.191848	0.513339	0	0.0901094	-0.137317	0	-0.0681908	0.820113	0	-1.20109	-0.10201	0	-1.13923	0.613897	0	-1.08704	0.624345	0	-0.842549	0.372471	0	0.162121	0.355301
ENSDARG00000040245	karyopherin (importin) beta 3	1	0	-0.0208244	-0.0490533	0	-0.229362	0.536897	0	-0.347911	-0.288397	0	-0.865006	-0.225694	0	0.164996	-0.539657	0	-2.23805	-1.08282	0	-0.74825	-0.550048	0	0.585349	0.248468
ENSDARG00000031164	tubulin, alpha 8 like 2	1	0	0.129599	0.592816	0	0.359137	1.33282	0	0.268054	0.890257	0	-0.0131337	1.0626	0	-0.595768	1.54726	0	0.0652929	1.71669	0	0.0229536	0.287664	0	-0.0139352	0.4065
ENSDARG00000077688	carboxypeptidase O	1	0	-0.0985617	-0.0365894	0	-0.706657	-0.909154	0	0	0	0	-0.0584923	-0.600146	0	-0.59953	-0.579788	0	0.0888012	-0.104909	0	0.60619	0.370968	0	-0.0795572	-0.503561
ENSDARG00000029720	si:dkeyp-9d4.2	1	0	0.466433	-0.127774	0	-0.502385	-0.678496	0	-0.206989	-0.510982	0	-0.230287	-0.775479	0	-1.69389	-0.527779	0	0.0486611	-0.425265	0	0.142665	-1.52949	0	-0.563663	-0.399287
ENSDARG00000093857	si:dkey-79f11.10	1	0	0.17323	-0.864584	0	-0.358778	-0.600367	0	-0.832955	-0.636672	0	-0.648047	-0.647669	0	-1.64742	-0.668821	0	-0.72595	-0.413047	0	-0.65919	-1.90154	0	-1.03133	-0.895015
ENSDARG00000058471	polo-like kinase 1 (Drosophila)	1	0	0.384668	1.07388	0	-0.0861107	0.336918	0	1.7301	0.599777	0	1.17827	1.37577	0	1.63734	0.785323	0	0.477161	0.736729	0	-0.321718	1.06195	0	1.39278	0.920806
ENSDARG00000008969	fibrinogen, B beta polypeptide	1	0	0.113068	0.120626	0	-0.269786	0.255418	0	-0.254459	-0.189445	0	0.31675	0.137371	0	-1.42255	-1.76371	0	-0.115198	-0.1135	0	0.590409	0.638867	0	-0.108708	-0.283743
ENSDARG00000077533	eukaryotic translation initiation factor 3, subunit F	1	0	0.40847	0.422559	0	-0.512841	0.236301	0	-0.0733344	0.394764	0	-0.0169065	0.235552	0	-1.28374	0.033613	0	-0.493092	-0.246064	0	0.331987	-0.198143	0	0.208722	0.105239
ENSDARG00000076833	ATPase, Na+/K+ transporting, beta 1b polypeptide	1	0	0.0549607	0.00507945	0	0.275743	-0.0329954	0	0.0404035	-0.0413352	0	0.0867618	-0.145558	0	-0.32524	-0.0943019	0	1.45853	0.964188	0	-0.366934	-0.223421	0	-0.0424441	0.0945062
ENSDARG00000076271	microsomal triglyceride transfer protein	1	0	-0.159348	-0.452162	0	-0.520455	-0.0445751	0	-0.0238171	0.171457	0	-0.28168	-0.196212	0	-1.45338	-1.102	0	-0.22226	0.0228728	0	0.190137	0.0536577	0	-0.304784	-0.31746
ENSDARG00000091609	serine peptidase inhibitor, Kazal type 4	1	0	0.137863	0.154494	0	-0.108072	0.171132	0	0.579146	0.888591	0	0.0780667	0.407815	0	-0.368244	-0.239963	0	0.430262	0.610229	0	0.229884	-0.531619	0	0.15924	0.601906
ENSDARG00000045620	N-acetylneuraminic acid synthase	1	0	0.313926	0.30793	0	-0.491979	0.458786	0	-0.0342778	-0.835853	0	-1.28306	-0.845757	0	2.13311	1.37503	0	-2.59474	-1.61705	0	-0.912422	0.68605	0	-0.118887	-0.64689
ENSDARG00000017985	chromosome 4 open reading frame 33	1	0	0.0330642	-0.193968	0	-0.570176	-0.317581	0	0.121949	0.0685197	0	-0.145933	-0.22909	0	0.529639	0.216167	0	0.28215	0.702208	0	-0.117272	0.0166453	0	0.464594	0.0487966
ENSDARG00000012903	solute carrier family 34 (sodium phosphate), member 2a	1	0	0.309675	0.118279	0	-1.15478	-1.11978	0	0.0913808	0.151891	0	0.132977	-0.763832	0	-0.582825	-0.329948	0	0.630623	0.307812	0	0.193783	-0.370157	0	-0.668289	-0.730628
ENSDARG00000062132	cytochrome P450, family 4, subfamily V, polypeptide 8	1	0	-0.0406178	-0.205568	0	-0.205274	0.0370786	0	-0.33724	-0.132623	0	-0.103925	-0.363178	0	-1.3288	-1.90192	0	0.0224262	-0.179328	0	1.15634	0.764177	0	-0.459876	-0.557342
ENSDARG00000035692	ribosomal protein S3A	1	0	0.314928	0.365841	0	-0.356512	0.169394	0	-0.0478386	0.320258	0	-0.0347881	0.221527	0	-1.12957	-0.238787	0	-0.357818	-0.112175	0	0.167686	-0.144425	0	0.386215	0.122454
ENSDARG00000090822	quinoid dihydropteridine reductase	1	0	0.477545	0.302538	0	-0.0995615	-0.638895	0	0.999633	-0.0314619	0	1.44429	1.04861	0	1.66131	0.880932	0	0.40271	0.87433	0	1.67391	2.97545	0	1.25886	0.899076
ENSDARG00000086340	quinoid dihydropteridine reductase b2	1	0	0.339025	-0.0371855	0	-0.453029	-0.506632	0	0.976656	-0.0117542	0	0.997557	0.73781	0	1.684	1.01747	0	0.91678	1.28414	0	1.75285	3.32087	0	1.07051	0.716005
ENSDARG00000006427	fatty acid binding protein 2, intestinal	1	0	-0.127768	-0.0792748	0	-1.1464	-0.786368	0	-0.0980754	0.0714981	0	-0.364624	-0.254616	0	-0.896009	-0.385169	0	0.035868	0.511362	0	0.192257	-0.0937614	0	0.185324	-0.404315
ENSDARG00000053500	cystathionine-beta-synthase a	1	0	-0.201837	-0.358605	0	0.240241	0.341631	0	-0.316068	-0.471801	0	-0.404437	-0.625	0	-1.0687	-0.651397	0	-0.356701	-0.69458	0	0.315898	0.0497379	0	-0.523219	-0.658901
ENSDARG00000003866	transmembrane 9 superfamily member 2	1	0	0.0903837	0.622757	0	0.0337245	1.55177	0	-0.448692	0.509395	0	-0.0586603	0.8417	0	-0.382754	0.810122	0	-2.57384	0.491627	0	-0.453091	-0.12175	0	0.00374654	0.132693
ENSDARG00000026771	transmembrane protein 41ab	1	0	0.196071	0	0	-0.448411	-0.424444	0	0.840618	0.475747	0	-0.279322	0.0367076	0	-0.452354	-0.332056	0	-0.740681	-0.176682	0	-0.436086	-0.741366	0	0	0
ENSDARG00000093358	si:ch211-127n13.3	1	0	0.493041	0	0	0.0232093	-1.4959	0	1.07142	-0.608026	0	1.33626	0.739596	0	1.75053	1.26715	0	1.43758	1.19077	0	1.43435	2.42258	0	1.23625	0.845885
ENSDARG00000040780	inhibin, beta E	1	0	-0.718053	0.230467	0	-0.217762	1.38481	0	0.55064	0.575823	0	0.557272	1.04755	0	-0.616535	-0.486715	0	0.123657	0.866414	0	0.205583	0.338731	0	0.07288	0.141234
ENSDARG00000089976	signal peptidase complex subunit 3 homolog (S. cerevisiae)	1	0	0.696669	1.36844	0	-0.179861	1.06532	0	0.254662	1.1125	0	-0.240416	0.192572	0	2.74032	1.36829	0	-1.13064	-0.277244	0	0.41835	0.347506	0	0.240047	0.0367943
ENSDARG00000031435	zgc:56493	1	0	0.166483	0.54296	0	-0.587917	1.66629	0	0.0271753	1.07854	0	0.197908	0.669994	0	0.10719	1.78261	0	0.747564	1.44206	0	-0.4722	-0.641854	0	0.122946	0.719218
ENSDARG00000017772	malate dehydrogenase 1a, NAD (soluble)	1	0	0.286643	0.741339	0	-0.334247	0.00949706	0	-0.291842	0.322155	0	-0.102988	0.198636	0	-1.32151	0.0262983	0	-0.780967	-0.226314	0	-0.303178	-0.359176	0	-0.995985	-1.11399
ENSDARG00000025350	peroxiredoxin 2	1	0	0.17663	0.319431	0	-0.74409	0.185383	0	-0.131296	0.304254	0	-0.0723804	0.0930923	0	-0.745685	0.40556	0	-0.207356	0.266135	0	0.10824	-0.117803	0	-0.680929	-1.15178
ENSDARG00000074635	ATP-binding cassette, sub-family A (ABC1), member 1A	1	0	1.10194	1.36205	0	0.854753	0.751696	0	0.382735	0.929726	0	0.400883	0.660205	0	-1.12431	-0.59828	0	-1.70399	-0.76856	0	1.1133	0.685363	0	0.732857	1.14383
ENSDARG00000023151	uncoupling protein 1	1	0	0.129191	0.200995	0	-0.653929	-0.077509	0	-0.314335	-0.00676541	0	-0.0701425	-0.157255	0	-0.824405	-0.759969	0	-0.312711	-0.255456	0	0.50982	0.502776	0	-0.424905	-0.202779
ENSDARG00000036371	actin, alpha 1a, skeletal muscle	1	0	-0.233752	-0.0301608	0	-0.609232	-0.355205	0	0.22702	0.374573	0	-0.456139	-0.410322	0	-0.851181	-1.19472	0	-1.15565	-0.229948	0	-0.886296	-1.59128	0	-0.368321	-0.0507191
ENSDARG00000079980	si:ch211-202h22.9	1	0	-0.0482581	-0.0185461	0	-0.86905	-0.311206	0	0.23101	0.475521	0	-0.119384	-0.0887934	0	-0.625334	0.189889	0	0.148706	0.689194	0	0.0249728	0.0855197	0	0.592069	0.638744
ENSDARG00000031952	myoglobin	1	0	0.00890232	-0.196953	0	-0.604281	-0.108601	0	0.0994132	0.167181	0	0.235974	-0.107936	0	-0.17747	0.108662	0	-0.166073	-0.312397	0	0.0792998	-0.0765769	0	-0.0102787	0.0821772
ENSDARG00000075855	si:ch73-341p18.7	1	0	0.236888	2.02985	0	-0.047322	1.46611	0	0.0819171	1.56096	0	-0.239367	2.54056	0	0.00769405	1.7126	0	-0.958966	2.15483	0	-0.542403	0.563238	0	0.720293	1.82747
ENSDARG00000087359	complement component c3b	1	0	0.0614081	-0.195737	0	-0.43945	0.149827	0	-0.592758	-0.516184	0	0.365844	-0.133805	0	-1.34159	-2.27803	0	-0.0521276	-0.336637	0	0.440403	0.0673703	0	-0.292736	-0.504285
ENSDARG00000052207	complement component c3c	1	0	-0.256056	-0.112314	0	-0.191927	0.380247	0	-0.488591	-0.430636	0	0.432121	-0.0593943	0	-1.54735	-2.18327	0	0.0248583	-0.292539	0	0.684505	0.179266	0	-0.331331	-0.461596
ENSDARG00000038352	solute carrier family 27 (fatty acid transporter), member 1b	1	0	0.226105	0.120297	0	-0.189679	-0.149684	0	-0.177205	-0.253073	0	0.410933	0.0720354	0	-2.77066	-3.10418	0	-0.365899	-0.47893	0	0.17762	-0.21506	0	0.222808	-0.201381
ENSDARG00000045627	cytochrome P450, family 3, subfamily A, polypeptide 65	1	0	0.406869	0	0	-0.424402	-0.0814417	0	-0.169613	-0.132759	0	-0.19769	-0.182757	0	-0.655493	-0.734022	0	-0.103079	0.129679	0	0.174183	0.281359	0	-0.329994	-0.29189
ENSDARG00000014313	ATP synthase, H+ transporting, mitochondrial F0 complex, subunit F6	1	0	0.40207	0.62333	0	-0.397769	0.519843	0	-0.00996229	0.59535	0	0.00654669	0.383145	0	-0.614776	0.662025	0	-0.316404	0.413267	0	-0.0403598	-0.300557	0	0.136193	-0.223662
ENSDARG00000001915	polyhomeotic-like 2b	1	0	0.728897	0.35546	0	0.0462444	-0.699066	0	0.894927	0.231223	0	1.44352	0.741434	0	1.89852	1.12609	0	0.395964	0.6172	0	2.07337	3.25779	0	0.927684	0.570034
ENSDARG00000033928	Nedd4 family interacting protein 2	1	0	-0.0744724	-0.0976418	0	-0.122447	-0.596492	0	-0.212696	-0.166076	0	-0.0758377	-0.406269	0	-1.32983	-0.436593	0	0.602066	0.303466	0	-0.95891	-1.42918	0	-0.859289	-0.609712
ENSDARG00000006526	fibronectin 1b	1	0	0.0892859	-0.229036	0	-0.116058	-0.292664	0	0.0612627	0.0774464	0	0.217907	-0.047798	0	-1.76791	-1.96111	0	-0.483784	-0.512062	0	-0.27707	-0.3377	0	-0.300796	-0.375547
ENSDARG00000013741	LanC antibiotic synthetase component C-like 1 (bacterial)	1	0	0.0234039	0.140364	0	-0.277243	-0.0767413	0	0.0220091	-0.0411558	0	0.5231	0.652208	0	-0.520104	0.200707	0	0.337085	0.444458	0	0.10573	-0.233977	0	0.117451	0.123794
ENSDARG00000037739	zgc:112980	1	0	-0.0651375	-0.178129	0	0.0189674	-1.16914	0	0.184979	-0.892573	0	0.28106	-0.161182	0	2.71925	0.620857	0	-0.554288	-0.353709	0	-0.086702	1.90566	0	1.20786	0.54639
ENSDARG00000037746	actin, beta 1	1	0	-0.285127	-0.639103	0	-1.03034	0.0596728	0	-0.54136	-0.119657	0	-0.733532	-0.452443	0	0.101171	-0.122847	0	0.150646	1.60141	0	-1.63956	-1.27959	0	-0.407259	-0.383202
ENSDARG00000058463	NADH dehydrogenase (ubiquinone) 1, alpha/beta subcomplex, 1a	1	0	0.376744	0.458622	0	-0.268653	0.908561	0	0.262952	0.926823	0	-0.27941	0.308977	0	0.350326	0.895393	0	-0.460435	0.652763	0	-0.0809085	-0.565338	0	0.184786	0.0694475
ENSDARG00000020741	fibrinogen alpha chain	1	0	-0.137723	-0.0480642	0	-0.197295	0.399305	0	-0.165996	-0.0374313	0	0.275604	0.173009	0	-1.43988	-1.84831	0	-0.148659	-0.0695156	0	0.496235	0.578161	0	-0.117504	-0.240249
ENSDARG00000008637	microsomal triglyceride transfer protein	1	0	0.156815	-0.201318	0	0.0785603	0.244005	0	-0.0240998	-0.0909626	0	-0.349516	-0.213508	0	-1.62933	-1.28783	0	-0.34413	-0.0790183	0	-0.15333	-0.355989	0	-0.209301	-0.323331
ENSDARG00000093886	si:dkey-167i21.2	1	0	0.315299	-0.169225	0	0.277391	-0.624638	0	0.84992	-0.425504	0	1.44201	0.811414	0	1.8665	1.09221	0	0.337554	0.51331	0	2.4172	3.39722	0	0.915879	0.679796
ENSDARG00000019986	glyoxylate reductase/hydroxypyruvate reductase b	1	0	0.100011	0.148395	0	-0.365704	0.17665	0	-0.264908	-0.0899273	0	0.361019	0.0827579	0	-0.484659	-0.16027	0	0.0421275	-0.0984107	0	0.349182	0.44902	0	-0.0996098	-0.333938
ENSDARG00000055876	methylsterol monooxygenase 1	1	0	-0.0760825	-0.304926	0	-0.682348	-0.0207873	0	-0.724473	-0.821835	0	0.25651	0.147399	0	-1.26915	-0.360679	0	-0.445351	0.465456	0	-0.18868	-0.1476	0	-0.73145	-0.830275
ENSDARG00000026871	ubiquitin carboxyl-terminal esterase L1 (ubiquitin thiolesterase)	1	0	0.0593859	0.16025	0	-0.269356	-0.360326	0	0.828613	0.293142	0	0.360418	0.647913	0	2.9333	1.54636	0	0.647901	0.721487	0	-0.484142	0.458767	0	2.15702	1.54451
ENSDARG00000037350	ribosomal protein L9	1	0	0.193218	0.228149	0	-0.370266	0.234222	0	0.00411712	0.401766	0	-0.0397563	0.178094	0	-1.24754	-0.153131	0	-0.358431	-0.134416	0	0.231674	-0.193309	0	0.329056	0.172005
ENSDARG00000037281	fibrinogen, gamma polypeptide	1	0	0.195174	0.186156	0	-0.27368	0.342259	0	-0.271356	-0.242161	0	0.369603	0.114676	0	-1.35021	-1.81338	0	0.0156743	-0.037089	0	0.863848	0.807935	0	-0.147911	-0.294622
ENSDARG00000023330	acidic (leucine-rich) nuclear phosphoprotein 32 family, member B	1	0	-0.1854	0.290609	0	-0.397431	1.41392	0	-1.06255	-1.33784	0	-0.022814	0.758204	0	0.928169	1.45056	0	-0.93644	0.584346	0	-0.799911	0.715446	0	-0.139105	-0.733453
ENSDARG00000095590	secreted phosphoprotein 2, 24kDa	1	0	-0.0791385	0.0936173	0	-0.280752	0.184594	0	0.274301	0.0829053	0	0.441305	-0.570973	0	-1.92986	-1.49648	0	-0.215512	-0.839391	0	0.458592	0.698546	0	-0.497436	-0.313547
ENSDARG00000003701	claudin g	1	0	0.659143	-0.110192	0	-0.020075	-0.615796	0	0.937054	-0.257995	0	1.32069	0.771933	0	1.63131	0.769051	0	0.192309	0.538257	0	2.26273	3.28747	0	1.01408	0.597663
ENSDARG00000092693	tumor protein, translationally-controlled 1	1	0	0.311669	0.308836	0	-0.401838	0.174768	0	-0.0536105	0.296934	0	0.048532	0.12122	0	-1.0651	-0.299792	0	-0.273415	-0.245866	0	0.2022	-0.33586	0	0.487648	0.162486
ENSDARG00000078622	secretory calcium-binding phosphoprotein 5	1	0	0.23514	0	0	-0.971462	-0.171575	0	0.277173	0.364204	0	-1.54193	-1.83365	0	-0.0760893	-0.0495885	0	0	0	0	0	0.647763	0	0.424786	0
ENSDARG00000019778	ribosomal protein S6	1	0	0.272995	0.399263	0	-0.311054	0.251077	0	0.00463411	0.349019	0	-0.10583	0.250218	0	-1.23114	-0.184139	0	-0.550468	-0.1235	0	0.153852	-0.164299	0	0.413124	0.142886
ENSDARG00000006588	zgc:111983	1	0	0.166214	0.0414254	0	0.0572364	0.350442	0	-0.98397	-0.638817	0	1.01598	0.449391	0	-0.133301	0.246468	0	0.613109	0.358835	0	1.23106	0.65063	0	-0.377189	0.181608
ENSDARG00000006225	DEAD (Asp-Glu-Ala-Asp) box polypeptide 39Aa	1	0	0.80906	1.21011	0	-0.227968	1.7895	0	0.0998522	0.448656	0	0.393394	1.40293	0	2.01207	1.55704	0	0.321041	2.1691	0	-0.496954	1.05984	0	0.745598	0.445146
ENSDARG00000095463	si:ch73-90k17.1	1	0	0.688567	0.75676	0	0.0858395	-0.339099	0	1.17865	-0.343431	0	1.19723	0.864476	0	1.70554	0.779857	0	0.379917	1.10588	0	1.64904	2.96989	0	1.50537	1.30126
ENSDARG00000069471	major histocompatibility complex class I ZCA	1	0	0.05233	-0.0120443	0	0.0415357	0.208553	0	0.0737222	0.459367	0	0.0294435	0.24379	0	-0.121197	0.155231	0	0.488792	1.05735	0	-0.186569	-0.986071	0	0.187489	0.359478
ENSDARG00000036588	major histocompatibility complex class I ZBA	1	0	-0.214649	-0.787868	0	-0.467565	-0.550327	0	-0.399111	-0.457867	0	0.159841	-1.39382	0	-1.33812	-0.214383	0	0.888375	-0.781535	0	0.772551	-1.32099	0	-0.411133	-0.411127
ENSDARG00000075045	chemokine (C-X-C motif) ligand C1c	1	0	0.439317	0.479554	0	-0.168744	0.827712	0	-0.178241	0.190801	0	0.447922	0.907402	0	-1.18984	0.397284	0	0.689928	0.174531	0	0.0143352	-0.107089	0	-0.0621005	0.962896
ENSDARG00000092919	zona pellucida glycoprotein 3c	1	0	0.629692	0.280081	0	-0.0705316	-0.502949	0	0.980217	-0.119285	0	1.30188	0.891421	0	1.74542	0.927363	0	1.1407	2.23751	0	1.58483	3.04363	0	1.16432	0.838701
ENSDARG00000030765	hydroxyacyl-Coenzyme A dehydrogenase	1	0	0.11601	0.0594728	0	-0.0567875	0.467952	0	0.144846	0.618306	0	-0.0692553	0.173393	0	-0.269663	0.993095	0	0.614985	0.654738	0	-0.129998	-0.207669	0	-0.149435	-0.446247
ENSDARG00000030893	zgc:154142	1	0	-0.286575	-0.368544	0	-0.504347	-0.580624	0	0.146127	0.397169	0	-0.525166	-0.579688	0	-0.568756	-0.539284	0	-0.206778	0.326677	0	-0.424505	-0.621903	0	-0.437989	-0.719273
ENSDARG00000074378	jun B proto-oncogene a	1	0	-0.311311	0.273029	0	-0.55481	1.82889	0	-0.532826	1.29153	0	0.0305313	2.48461	0	-1.20822	0.804699	0	-0.570972	2.4546	0	-1.29854	-0.39724	0	-0.50204	1.05371
ENSDARG00000088234	si:ch211-217k17.12	1	0	-0.708215	-0.859546	0	-0.890382	-0.409344	0	-0.452851	-0.927636	0	0.169805	-0.640798	0	-1.0573	-0.341488	0	1.29287	0.554145	0	-0.424231	-1.39812	0	-0.413876	-0.258059
ENSDARG00000093748	si:ch211-217k17.11	1	0	-0.22444	-1.0172	0	-0.355313	0.241318	0	-0.297811	-0.78901	0	0.112669	-0.188395	0	-1.13051	-0.128815	0	0.535055	0.609225	0	-0.50173	-1.31562	0	-0.463037	-0.237647
ENSDARG00000079345	si:ch211-217k17.10	1	0	-0.0506584	-0.411365	0	-0.501658	0.19958	0	-0.869952	-0.718109	0	0.169412	0.0665019	0	-0.614375	0.452002	0	1.06405	0.808666	0	1.3407	0.640317	0	-0.491209	0.213563
ENSDARG00000013475	chaperonin containing TCP1, subunit 4 (delta)	1	0	0.240531	0.914751	0	-0.572178	0.708125	0	-0.138083	0.511595	0	-0.641194	0.516682	0	-0.925139	0.268708	0	-1.70617	-0.439967	0	-0.231874	-0.131361	0	0.944315	0.759401
ENSDARG00000089765	si:ch211-286b5.4	1	0	0.438748	0	0	-0.102166	-0.399768	0	1.29823	-0.26689	0	1.42961	0.821968	0	2.31216	1.1168	0	1.27927	1.39706	0	0.259724	1.9314	0	1.42186	0.929687
ENSDARG00000041394	DnaJ (Hsp40) homolog, subfamily B, member 1b	1	0	-0.139388	1.7259	0	-0.593326	1.43976	0	0.243879	1.74231	0	-0.158408	2.5876	0	0.919006	1.86652	0	-0.652928	2.34292	0	-1.33061	0.103051	0	0.257277	1.16769
ENSDARG00000011983	zgc:136908	1	0	-0.0474718	-0.334994	0	-0.180861	-0.258128	0	0.0528468	-0.305013	0	-0.368379	-0.331436	0	-0.873201	-0.754099	0	-0.733319	-0.174925	0	-0.338382	-0.377641	0	0.081039	0.165312
ENSDARG00000043719	complement component 3	1	0	0.469657	0.670971	0	-0.0803516	0.372307	0	-0.356972	0.0927883	0	0.426933	0.167631	0	-1.40791	-1.84139	0	-0.094612	-0.0484258	0	-0.265211	0.207131	0	-0.0271691	-0.231953
ENSDARG00000012694	complement component c3a	1	0	-0.00379673	0.0777639	0	-0.300057	0.397776	0	-0.339045	-0.117401	0	0.407198	0.182096	0	-1.43566	-1.82931	0	0.0135552	0.0290271	0	0.716164	0.842252	0	-0.191881	-0.235795
ENSDARG00000034273	secreted immunoglobulin domain 4	1	0	-0.0508657	0.0946822	0	-0.69393	0.105613	0	0.0237595	-0.0200699	0	0.375999	0.217849	0	-1.75368	-2.2702	0	-0.21524	-0.168723	0	0.766586	0.679791	0	-0.189538	-0.333352
ENSDARG00000026797	v-akt murine thymoma viral oncogene homolog 2, like	1	0	0.128775	0.0366204	0	-0.536378	-0.47471	0	0.00815149	-0.0716988	0	-0.248446	-0.322583	0	-0.711209	-0.694465	0	-0.469664	-0.270184	0	-0.164499	-0.33624	0	-0.224208	-0.472775
ENSDARG00000089361	wu:fb59d01	1	0	-0.118628	-0.227683	0	-0.716698	-0.393344	0	0.07878	0.214065	0	0.040484	0.234511	0	0.486433	0.36633	0	0.553748	1.1079	0	-0.454313	-0.0785736	0	0.199804	0.391726
ENSDARG00000010729	Uncharacterized protein	1	0	0.654685	-0.52439	0	-1.7457	-1.00848	0	-1.0316	-1.89971	0	-0.406947	-0.74671	0	-2.4696	-1.27164	0	-0.922059	-0.7107	0	-1.32213	-2.19972	0	-1.24433	-1.40687
ENSDARG00000042977	nuclear factor, interleukin 3 regulated	1	0	-1.1248	1.47584	0	0.68533	1.88884	0	-0.720055	1.51363	0	0.52074	1.62267	0	-0.238278	2.58448	0	1.37183	2.48196	0	-0.141396	1.56778	0	0.25568	1.78204
ENSDARG00000053446	SUB1 homolog a (S. cerevisiae)	1	0	0.108515	-0.240964	0	-0.194711	1.52799	0	-0.289848	0.0367422	0	0.00751017	0.862021	0	0.41302	1.99792	0	1.5957	2.60299	0	0.259149	-0.276349	0	-0.960782	-0.421753
ENSDARG00000052738	3-hydroxy-3-methylglutaryl-Coenzyme A synthase 1 (soluble)	1	0	0.310708	-0.303468	0	0.0234719	0.953055	0	0.0442349	0.317768	0	0.665849	0.296658	0	0.429653	1.67552	0	0.404351	1.4937	0	0.0211548	-0.00666266	0	0.30616	0.339393
ENSDARG00000068385	tropomyosin 2 (beta)	1	0	0.0892624	0.156549	0	-0.838292	-0.438093	0	-0.0168335	-0.236385	0	-0.305202	-0.353484	0	-0.25191	-0.248445	0	0.201326	0.215139	0	-0.275413	-0.648594	0	-0.236779	-0.57282
ENSDARG00000089307	phorbol-12-myristate-13-acetate-induced protein 1	1	0	0.520142	1.02121	0	-0.290628	0.85837	0	0.217206	1.05232	0	-0.151122	0.74812	0	2.28524	1.52256	0	0.489418	1.43376	0	0.707531	0.819696	0	0.586067	1.2389
ENSDARG00000069439	prostaglandin D2 synthase a	1	0	-0.0831236	-0.03147	0	0.0896026	0.18121	0	-0.174715	-0.189291	0	0.921585	0.980595	0	-1.59986	-1.30008	0	0.497298	0.650891	0	0.0733979	-0.0976709	0	-0.61789	-0.759517
ENSDARG00000004296	alpha-1-microglobulin/bikunin precursor	1	0	-0.17374	0.0136137	0	-0.328248	0.321891	0	-0.370145	-0.238159	0	0.330152	0.177024	0	-1.37887	-1.88301	0	-0.067393	-0.0831498	0	0.402998	0.403602	0	-0.185521	-0.360143
ENSDARG00000094850	si:dkey-88l16.5	1	0	0.74285	0	0	-0.0481663	-0.748396	0	1.21782	-0.438757	0	1.0602	0.899697	0	2.12933	0.933262	0	1.04115	0.826065	0	0.792349	2.0291	0	1.36149	0.815063
ENSDARG00000019233	thimet oligopeptidase 1	1	0	0.221809	0.204232	0	-0.291668	-0.523463	0	0.212579	0.193194	0	0.134755	0.0603795	0	1.51203	0.480265	0	1.0681	1.8908	0	-0.531536	-0.700746	0	0.824384	0.443676
ENSDARG00000002271	zinc finger, AN1-type domain 5b	1	0	0.0592164	-0.138825	0	-0.688883	0.326162	0	0.0669991	1.049	0	-0.0559493	1.40039	0	2.06403	1.12543	0	-1.61022	1.47993	0	-1.10788	-1.29413	0	0.950318	1.03076
ENSDARG00000013871	solute carrier family 5 (sodium/glucose cotransporter), member 1	1	0	-0.318463	-0.0207475	0	-1.22115	-0.656444	0	-0.176268	-0.0805633	0	-0.0253845	-0.0307191	0	-0.359826	-0.100104	0	0.2781	0.497405	0	-0.137427	0.16625	0	0.222039	0.209912
ENSDARG00000010641	solute carrier family 20, member 1b	1	0	0.113639	0.744641	0	0.180274	1.07225	0	0.214719	1.8475	0	0.985267	1.46827	0	-0.572939	0.642517	0	-0.0861	0.547956	0	-0.532035	0.247931	0	1.1426	1.46122
ENSDARG00000039351	si:dkey-200l5.2	1	0	0.561667	0.69853	0	-0.58992	-0.230281	0	-0.797994	-0.0752135	0	0.264295	0.0518993	0	-0.182151	0.308538	0	0.699958	1.09604	0	0.670488	0.752136	0	0.720965	1.50126
ENSDARG00000028067	BCL2/adenovirus E1B interacting protein 3-like b	1	0	0.43718	0.445093	0	-1.08598	-0.978989	0	-0.0348913	0.00266299	0	-0.379014	-0.767895	0	-1.0699	-0.621694	0	-0.58654	-0.172239	0	-0.63596	-1.04178	0	0.749061	0.0989321
ENSDARG00000078394	zgc:173990	1	0	0.862595	0.936424	0	-0.0654152	-0.450394	0	1.04072	-1.13037	0	1.41656	1.13217	0	1.59803	0.883704	0	-0.0409553	0.442241	0	1.51563	2.88999	0	2.19123	1.81636
ENSDARG00000079681	Uncharacterized protein	1	0	0.912017	0.684697	0	0.0248644	-0.498565	0	1.03027	-0.35116	0	1.16877	0.706863	0	1.68124	0.880518	0	0.47009	0.714622	0	2.06494	3.48361	0	1.35513	1.16026
ENSDARG00000076949	zgc:173837	1	0	0.753399	0.707599	0	0.0222389	-0.564978	0	1.17543	-0.54762	0	1.19049	0.637611	0	1.63122	0.877963	0	0.293026	0.448959	0	2.06858	3.42116	0	1.44596	1.1614
ENSDARG00000076858	chromosome 8 open reading frame 4	1	0	0.328206	-0.180102	0	-0.27347	0.423885	0	-0.216447	-0.581191	0	0.593019	0.850746	0	-0.263005	1.06116	0	1.07266	1.35328	0	-0.521019	-0.99922	0	0.646784	-0.445326
ENSDARG00000043976	eukaryotic translation termination factor 1	1	0	0.352068	0.842126	0	0.227961	1.93146	0	-0.0165791	1.22508	0	0.103698	0.937156	0	0.408195	1.09178	0	-0.963624	1.12504	0	-0.479855	0.693475	0	0.337371	1.14627
ENSDARG00000014329	nucleophosmin 1a	1	0	0.717395	1.37633	0	0.338252	1.67648	0	-0.0950043	0.676805	0	-0.955847	0.118782	0	-0.0395779	0.566128	0	-1.61202	-0.22627	0	-0.0560925	0.578684	0	0.0214267	0.357278
ENSDARG00000043663	Finkel-Biskis-Reilly murine sarcoma virus (FBR-MuSV) ubiquitously expressed b	1	0	-0.177392	-0.35972	0	-0.185934	-0.130134	0	0.349766	0.294823	0	-0.297276	-0.61192	0	1.63048	0.908859	0	0.100619	-0.216451	0	-0.352263	0.806431	0	0.558015	0.0260387
ENSDARG00000092578	si:ch211-222e20.4	1	0	0.214037	0.0404487	0	-0.297515	-0.18861	0	0.156587	0.424571	0	0.416614	-0.113634	0	-2.00979	-1.30029	0	0.243543	-0.469751	0	0.172085	-0.205555	0	-0.200133	-0.4497
ENSDARG00000013670	hypoxia up-regulated 1	1	0	-0.0528776	-0.434463	0	-0.143478	0.109323	0	0.0128896	-0.576169	0	-0.804693	-0.603895	0	0.879319	-0.594054	0	-3.2923	-0.946632	0	-0.926259	0.20933	0	-0.817819	-0.846764
ENSDARG00000068995	zgc:101846	1	0	0.442318	1.61118	0	0.47235	2.08362	0	0.41494	1.99612	0	0.919242	2.42873	0	-0.0174388	2.47918	0	1.08128	2.70263	0	0.296497	1.61222	0	0.319346	1.82617
ENSDARG00000068992	heat shock protein 8	1	0	0.663784	1.67352	0	-0.127657	0.643441	0	0.254307	0.928516	0	-0.37814	0.245685	0	-0.273755	0.0674084	0	-1.09434	-0.683385	0	-1.50852	-0.610047	0	0.192898	0.564304
ENSDARG00000086112	cytoskeleton associated protein 2	1	0	0.241595	-0.313688	0	0.126983	0.144663	0	1.10085	0.10443	0	1.32228	0.884653	0	1.98665	0.361247	0	0.647807	-0.060753	0	-1.13954	1.12439	0	1.07003	0.750616
ENSDARG00000062592	myosin, light chain 10, regulatory	1	0	-0.165693	-0.527565	0	-0.283574	-0.125565	0	0.333824	-0.310485	0	-0.360076	-0.406997	0	0.0100421	0.234966	0	-0.0249337	0.164217	0	-0.0261172	-0.245513	0	0.0528856	-0.24314
ENSDARG00000091209	uncoupling protein 3	1	0	0.447901	0.366506	0	-0.430584	0.0193608	0	-0.138421	0.888135	0	-0.26518	-0.165601	0	-0.31016	0.415124	0	1.10671	1.83438	0	-0.217557	-0.151034	0	0.303148	0.15822
ENSDARG00000043154	uncoupling protein 2	1	0	1.19049	1.14903	0	-0.944284	-0.67203	0	0.52491	0.831922	0	-0.501419	-0.510232	0	-0.230318	0.226742	0	0.115466	0.499631	0	-0.652528	-0.561661	0	0.340543	0.502292
ENSDARG00000089802	A kinase (PRKA) anchor protein 1a	1	0	-0.251166	-0.394867	0	0.0749616	-1.10214	0	1.03764	-0.100737	0	1.25593	2.0402	0	1.85197	0.971144	0	-1.39158	0.677868	0	0.0268088	1.10711	0	1.29852	1.03688
ENSDARG00000012395	matrix metalloproteinase 13a	1	0	0.439943	1.59319	0	0.966457	2.13799	0	0.681182	1.91455	0	0.609628	1.07689	0	0.185555	0.930902	0	-0.238305	0.71549	0	0.789638	1.23085	0	0.838358	1.7862
ENSDARG00000036456	annexin A4	1	0	-0.139427	-0.211879	0	-0.0333801	0.0753404	0	-0.0770912	0.190421	0	0.0294873	-0.229347	0	-0.670025	-0.0431116	0	-0.125243	-0.353874	0	-0.022556	-0.202029	0	-0.602025	-0.53805
ENSDARG00000015978	zgc:86599	1	0	0.633819	1.07479	0	-0.385485	1.32952	0	0.2798	1.22122	0	-0.353595	0.719015	0	-0.655374	1.50669	0	-0.51379	1.62541	0	-0.924022	-0.21457	0	0.674655	1.29001
ENSDARG00000027600	PDZ and LIM domain 5b	1	0	0.116373	0.067865	0	-0.081859	-0.331548	0	0.339841	0.568542	0	-0.321113	-0.471264	0	-0.509005	-0.225381	0	-0.594345	-0.204532	0	-0.280864	-0.350782	0	-0.0820023	0.119607
ENSDARG00000069615	creatine kinase, mitochondrial 2 (sarcomeric)	1	0	0.0795838	-0.0151828	0	-0.291657	-0.048997	0	0.138362	0.259223	0	-0.120452	0.0261916	0	-0.431346	0.044362	0	-1.32092	-0.315126	0	-0.286793	-0.271698	0	0.0725271	-0.461616
ENSDARG00000021082	sec31 homolog A (S. cerevisiae)	1	0	0.00629228	-0.178674	0	0.0311829	-0.237098	0	-0.469048	-0.752077	0	-0.9177	-1.00255	0	-1.46281	-1.76636	0	-2.86374	-1.49367	0	-1.82231	-0.535179	0	-1.2717	-1.22691
ENSDARG00000019521	myeloid-specific peroxidase	1	0	-0.321383	0.500309	0	-0.136457	-0.281819	0	-0.042534	0.570592	0	1.34579	0.940674	0	-0.575239	-0.982026	0	-0.0161266	-0.865737	0	0.0244948	-0.184993	0	0.652686	1.03201
ENSDARG00000040334	methionine adenosyltransferase II, alpha a	1	0	0.0727187	-0.189729	0	0.175387	0.842288	0	0.119614	0.447121	0	0.486417	0.864829	0	-0.0101663	0.12967	0	-2.04029	-1.21099	0	-0.0344351	-0.00666673	0	0.947455	1.07823
ENSDARG00000068465	zgc:136254	1	0	1.01078	0.556064	0	0.106863	-0.542891	0	1.12675	-0.60092	0	1.11805	0.407271	0	2.16253	1.11869	0	0.459765	0.372294	0	1.55638	2.84869	0	1.36835	1.04379
ENSDARG00000091558	si:ch211-251f6.7	1	0	0.639217	0.362117	0	0.0268504	-0.466232	0	0.941951	-0.827648	0	-0.022181	0.266795	0	2.19322	0.97297	0	1.07797	1.46828	0	1.14733	2.31724	0	1.14479	0.45826
ENSDARG00000044254	annexin A3b	1	0	-0.034343	-0.743451	0	-0.099501	0.615316	0	-0.329061	-0.58283	0	0.191474	0.221913	0	-1.69934	0.0985539	0	0.41586	-0.131069	0	-0.945118	-2.2331	0	-0.765642	-0.540361
ENSDARG00000058226	adenylate kinase 3	1	0	-0.0918325	-0.00244726	0	-0.205922	0.14018	0	-0.318329	0.140268	0	-1.30481	-1.11808	0	-1.25698	0.421374	0	0.556554	0.915868	0	1.8662	1.25095	0	0.218302	0.489052
ENSDARG00000094438	placenta-specific 8.2	1	0	0	0.190217	0	-0.785928	-0.591907	0	0.194701	0	0	0.0643055	-0.16794	0	-0.49029	-0.279732	0	0.561414	0.695299	0	0.163512	-0.517016	0	0.123005	0.423464
ENSDARG00000074425	si:busm1-57f23.1	1	0	-0.307229	-0.559032	0	-0.771275	-0.463556	0	0.269194	0.476988	0	0.60296	-0.197728	0	-0.659229	-0.417784	0	1.43812	1.15483	0	0.691904	0.239191	0	-0.0400501	-0.640741
ENSDARG00000044276	secreted phosphoprotein 1	1	0	-0.257516	-0.0865781	0	-0.904277	0.0635505	0	-0.10747	-0.543033	0	-0.310714	-0.758166	0	-0.0224027	0.190794	0	0.819411	0.912836	0	0.101052	0.167232	0	-0.120717	0.409862
ENSDARG00000018426	aldehyde dehydrogenase 7 family, member A1	1	0	0.0643569	0.0449403	0	-0.668822	-0.0259187	0	-0.0961524	0.137904	0	-0.757814	-0.25009	0	-0.834842	-0.0171405	0	-1.61741	-0.83751	0	-0.574824	-0.608466	0	-0.816299	-1.27082
ENSDARG00000034852	5-nucleotidase, cytosolic II, like 1	1	0	0.596135	0.585297	0	-0.364133	-0.219657	0	0.301566	0.332458	0	0.371124	0.364839	0	-0.492995	0.0153223	0	-0.0965766	-0.05548	0	0.807433	0.497644	0	0.825913	0.462593
ENSDARG00000062873	solute carrier family 2 (facilitated glucose transporter), member 11-like	1	0	0.219886	0.253223	0	-0.791447	-0.85973	0	0.0615289	-0.029754	0	0.1832	-0.31325	0	-0.972144	-0.348951	0	0	0	0	-0.550585	-0.151285	0	0.177543	0.152045
ENSDARG00000087961	avidin-like precursor	1	0	0.813674	-0.318833	0	-0.0967425	-0.538803	0	1.1189	-0.479247	0	1.18352	0.601374	0	1.90912	1.11247	0	0.41319	0.480192	0	1.12627	2.58707	0	1.2772	0.738338
ENSDARG00000027639	zgc:165539	1	0	0.707654	0.263615	0	0.105329	-0.652862	0	1.08551	-0.422031	0	1.60359	1.18473	0	1.85428	0.684554	0	0.489851	1.13575	0	1.55978	2.91151	0	1.53185	1.22395
ENSDARG00000014047	claudin 7b	1	0	0.290072	-0.264937	0	-0.0969301	0.439876	0	-0.073336	-0.104439	0	0.412792	0.533841	0	0.398285	0.410256	0	0.583999	0.619058	0	1.02492	1.27665	0	0.342013	0.374644
ENSDARG00000061120	solute carrier family 43, member 2b	1	0	-0.137264	-0.133929	0	-0.428388	-0.00110571	0	-0.0455887	0.0309067	0	0.108694	0.00320684	0	-0.562269	0.0247216	0	0.461447	0.853665	0	-0.0657462	0.0655436	0	0.123757	0.384062
ENSDARG00000027169	karyopherin alpha 7 (importin alpha 8)	1	0	0.488608	0.133076	0	-0.0453934	-0.620518	0	1.47474	-0.132138	0	1.21477	0.589487	0	1.68192	0.839011	0	0.32969	0.41176	0	1.8	3.25572	0	1.49234	1.0633
ENSDARG00000043848	superoxide dismutase 1, soluble	1	0	0.227248	0.738829	0	-0.557038	1.01233	0	-0.347837	0.201894	0	-0.079103	0.588468	0	-0.193877	1.29877	0	0.0762866	0.951332	0	0.168736	0.58362	0	-0.33542	-0.811909
ENSDARG00000068996	histone 2, H2, like	1	0	0.327201	1.48874	0	-0.19344	1.65321	0	0.460728	2.3644	0	0.585885	1.56952	0	-0.538822	2.34749	0	1.36302	2.71255	0	0.636058	1.78868	0	0.71175	2.00878
ENSDARG00000018846	diacylglycerol O-acyltransferase 2	1	0	-0.264232	-0.354725	0	-0.755735	-0.442217	0	-0.27534	-0.298719	0	-0.616441	-0.907314	0	-1.88637	-1.55259	0	0.0706782	-0.327622	0	0.205017	0.127701	0	-0.364105	-0.775266
ENSDARG00000012947	spindle and kinetochore associated complex subunit 2	1	0	0.274584	-0.248355	0	-0.109064	-0.09948	0	0.45193	0.304255	0	-0.22219	-0.904368	0	3.94399	1.44356	0	1.41278	0.810628	0	1.19122	1.8643	0	0.887541	0.555784
ENSDARG00000055973	zygote arrest 1-like	1	0	1.20486	0.822698	0	0.169926	-0.58462	0	0.972825	-0.450958	0	1.14934	0.822222	0	1.82456	1.08728	0	0.623164	1.35454	0	1.22052	2.43324	0	1.24865	0.954726
ENSDARG00000043236	cyclin A1	1	0	0.441176	-0.021408	0	0.147459	-0.935643	0	0.989979	-0.600006	0	1.51164	1.30942	0	2.05924	0.848501	0	-0.0973623	0.431244	0	0.962912	2.19387	0	1.56943	1.05257
ENSDARG00000087393	proline rich 11	1	0	0.15555	0.556336	0	-0.186502	0.0243543	0	1.68215	0.664183	0	1.07654	1.38949	0	1.95195	0.978694	0	0.170016	0.650732	0	0.129801	1.0192	0	1.26016	1.26024
ENSDARG00000079772	high-mobility group box 1a	1	0	0.386408	0.559285	0	2.08352	2.5842	0	0.638991	1.66402	0	2.35046	2.34381	0	0.019032	1.91886	0	2.75303	2.14097	0	2.01286	1.88907	0	0.628045	1.33939
ENSDARG00000020978	dehydrogenase/reductase (SDR family) member 13a.2	1	0	0.108025	-0.0483216	0	0.221422	0.638533	0	0.282831	-0.236427	0	0.779484	0.874675	0	1.80774	0.923687	0	0.508816	0.910599	0	1.54668	2.39613	0	1.28048	0.892732
ENSDARG00000045888	acetyl-Coenzyme A acetyltransferase 1 (acetoacetyl Coenzyme A thiolase)	1	0	0.0325476	0.276659	0	-0.313574	-0.220815	0	0.136361	0.636374	0	0.738576	0.346213	0	-0.197045	-0.195656	0	-0.307938	-0.445261	0	-0.370362	-0.830287	0	-0.808409	-1.54512
ENSDARG00000041811	ribosomal protein S25	1	0	0.278655	0.335036	0	-0.295224	0.304204	0	-0.116747	0.278437	0	-0.0325504	0.143775	0	-1.21702	-0.134429	0	-0.233881	-0.107529	0	0.351692	-0.121632	0	0.308288	0.171352
ENSDARG00000053832	integral membrane protein 1	1	0	0.198033	0.151221	0	-0.410392	0.319201	0	-0.123346	-0.0415767	0	-0.557971	0.0777915	0	-0.432271	-0.576952	0	-1.66733	-0.0782246	0	-1.18668	-0.357989	0	0.222241	-0.404912
ENSDARG00000054155	proliferating cell nuclear antigen	1	0	0.184085	1.102	0	-0.780952	1.15173	0	-0.0205581	0.498003	0	-0.130859	1.1194	0	0.877141	1.01802	0	-0.317173	1.74227	0	-0.946391	0.321588	0	0.245307	-0.107729
ENSDARG00000058476	stanniocalcin 1, like	1	0	-0.339877	0.0483939	0	-0.289098	0.83473	0	-0.51834	-0.51834	0	0.358871	-0.358064	0	-2.30094	-2.37402	0	0	0	0	1.61802	2.03428	0	0.454058	0
ENSDARG00000068593	Uncharacterized protein	1	0	0.718541	0.748616	0	0.0132099	-0.917555	0	0.987642	-0.533214	0	1.22645	1.04145	0	2.04789	0.937334	0	1.67658	1.80315	0	1.57691	2.75046	0	1.33088	0.783752
ENSDARG00000036028	arrestin domain containing 3b	1	0	0.496144	1.42541	0	-1.05608	0.0736648	0	-0.336059	1.24139	0	0.294141	0.471797	0	-1.02418	0.877672	0	0.913381	1.63923	0	0.386631	0.0731488	0	-0.712957	0.0617254
ENSDARG00000053963	nucleoplasmin-2	1	0	0.591811	0.187228	0	0.0577707	-0.3778	0	1.3437	-0.105705	0	1.17249	0.936677	0	2.1974	1.15717	0	1.1327	1.27485	0	0.819752	2.09551	0	1.48192	0.95699
ENSDARG00000042247	peptidylprolyl isomerase Ab (cyclophilin A)	1	0	0.519266	0.525474	0	-2.09237	-0.547262	0	-0.305014	0.54822	0	-0.578737	0.212729	0	-1.42231	0.390385	0	-1.64471	0.415176	0	-0.761783	-0.445426	0	-0.672691	-0.701907
ENSDARG00000042502	H2A histone family, member Vb	1	0	0.349497	0.513699	0	-1.08845	1.19142	0	-0.0634048	0.192321	0	0.599692	1.61142	0	0.427839	1.2752	0	-0.135795	0.985925	0	-1.35949	-0.724165	0	-0.113053	-0.0968153
ENSDARG00000005419	interleukin 1, beta	1	0	-0.242472	0.402856	0	0.198497	2.33145	0	-0.292634	1.37448	0	0.567471	1.27777	0	0.479394	1.8089	0	1.41823	2.03271	0	0.38061	1.44356	0	0.211855	1.8827
ENSDARG00000005785	ELOVL family member 7, elongation of long chain fatty acids (yeast) b	1	0	0.259767	0	0	-0.605604	-0.17627	0	1.05596	-0.415637	0	1.33605	1.05034	0	1.23039	0.605916	0	0.101798	0.339771	0	0.877518	2.26264	0	1.37415	0.842404
ENSDARG00000059298	signal peptidase complex subunit 1 homolog (S. cerevisiae)	1	0	0.49312	1.22868	0	-0.703607	1.50248	0	-0.241757	0.844559	0	-0.579233	0.292117	0	1.29488	1.88534	0	-1.57015	1.04147	0	0.361361	-0.0705662	0	-0.734171	-0.283979
ENSDARG00000070849	ribosomal protein S15	1	0	0.278147	0.38522	0	-0.41982	0.182048	0	-0.119786	0.387266	0	0.0447711	0.187915	0	-1.36433	-0.138257	0	-0.279441	-0.00922635	0	0.160536	-0.177584	0	0.334222	0.119695
ENSDARG00000027744	growth arrest and DNA-damage-inducible, beta a	1	0	-0.296881	0.821774	0	-0.841157	0.4679	0	-1.23281	0.56488	0	0.101867	1.52528	0	-1.29638	1.6947	0	-0.427533	2.14358	0	-0.781147	0.153108	0	-0.748227	0.924683
ENSDARG00000075433	Uncharacterized protein	1	0	0.198845	-0.0731434	0	0.0148708	-0.135196	0	0.00829621	0.178577	0	-0.138251	0.179517	0	-0.501658	-0.457146	0	-0.617333	0.381697	0	-0.145211	-0.310011	0	0.174484	0.139165
ENSDARG00000006242	protein tyrosine phosphatase type IVA, member 1	1	0	0.203206	0.79856	0	0.625333	2.17129	0	0.0712899	1.31549	0	0.806437	1.77789	0	0.353607	2.02239	0	0.610346	1.40186	0	0.471246	0.466287	0	0.295713	1.56819
ENSDARG00000044973	keratin 23 (histone deacetylase inducible)	1	0	0.188265	-0.251428	0	-0.404377	-0.702471	0	-0.313031	-0.198716	0	-0.21414	-0.344459	0	-0.496534	-0.496534	0	0	0	0	0.594703	0	0	0.0651124	-0.299352
ENSDARG00000070083	ATP synthase, H+ transporting, mitochondrial F1 complex, beta polypeptide	1	0	0.252106	0.466845	0	-0.286075	0.518647	0	-0.179345	0.370094	0	-0.352153	0.359318	0	-0.461979	0.519548	0	-0.781106	0.346037	0	-0.743582	-0.524842	0	-0.193045	-0.282916
ENSDARG00000020761	arrestin domain containing 2	1	0	-0.23702	-0.00641853	0	-0.585746	0.383216	0	-0.339674	-0.179531	0	-1.28889	-1.58883	0	-0.73269	-0.894731	0	-0.771567	-1.59985	0	-0.753874	0.839786	0	-0.187083	-0.456348
ENSDARG00000077741	Uncharacterized protein	1	0	0.141501	0.102634	0	0.197951	-0.241538	0	0.855439	-0.618431	0	0.904204	0.555866	0	1.90513	1.30692	0	0.571617	0.846233	0	1.74984	3.10128	0	1.51711	1.3274
ENSDARG00000041727	zgc:175135	1	0	0.412659	-0.212738	0	0.225151	-0.311575	0	1.091	-0.95441	0	1.05395	1.44369	0	1.50918	0.650715	0	-0.677024	1.00776	0	1.85974	2.80533	0	1.19523	0.980839
ENSDARG00000089086	musculoskeletal, embryonic nuclear protein 1	1	0	-0.0409382	0.0979227	0	-0.377446	-0.258394	0	0.0360277	0.0982889	0	-0.195656	-0.364553	0	-0.0594125	0.0372931	0	-0.0305071	-0.925743	0	-0.156132	-0.468574	0	0.0592561	-0.272428
ENSDARG00000094800	Uncharacterized protein	1	0	0.680861	-0.0226048	0	0.153549	-0.572111	0	0.812537	-1.41009	0	1.42969	1.16914	0	1.50842	0.795127	0	0.385784	1.21042	0	1.38469	2.5143	0	1.3858	1.16449
ENSDARG00000070674	proteasome (prosome, macropain) 26S subunit, non-ATPase, 6	1	0	0.356972	0.870573	0	-0.199489	2.04101	0	0.284948	0.738649	0	0.141767	1.86652	0	-0.903136	0.592276	0	-1.29422	0.997276	0	-1.31127	-0.155179	0	0.736335	0.365262
ENSDARG00000015394	THO complex 7	1	0	0.62756	0.275012	0	-0.0403624	1.44836	0	0.0527156	0.633241	0	0.0046582	1.03628	0	3.41922	2.38506	0	0.557505	1.42338	0	0.248438	0.968019	0	0.529616	0.672506
ENSDARG00000002480	tubulin, alpha 7 like	1	0	0.337136	0.556631	0	-0.548333	0.218047	0	0.673433	0	0	2.28009	3.18445	0	0.430476	0.508228	0	-0.273655	-1.58213	0	-1.06109	-0.416122	0	-0.768527	-0.996215
ENSDARG00000016200	tribbles homolog 3 (Drosophila)	1	0	0.331733	1.18208	0	0.106972	1.1998	0	-0.0352881	1.29227	0	0.0929068	1.53679	0	0.183455	1.69552	0	0.0236165	2.9187	0	-0.430267	-0.33453	0	-0.116854	1.69449
ENSDARG00000009612	chitinase, acidic.3	1	0	-0.130094	-0.257656	0	-1.24087	-0.840445	0	-0.0198911	-0.335587	0	-0.0960879	-0.155487	0	-0.356744	-0.372498	0	0.171354	0.344839	0	0.376059	0.0647885	0	-0.518652	-0.767691
ENSDARG00000029510	translocase of inner mitochondrial membrane 17 homolog A (yeast)	1	0	0.433962	1.0861	0	0.206582	1.59115	0	0.805538	2.23315	0	-0.0321641	0.415547	0	-0.587606	1.50466	0	-0.117001	1.23591	0	0.385641	0.152099	0	1.06176	1.81382
ENSDARG00000033609	microtubule-associated protein 1 light chain 3 alpha	1	0	0.198687	0.53251	0	-0.403493	0.0168877	0	0.243214	1.06931	0	1.11835	0.538039	0	-1.05125	0.123073	0	0.69105	-1.11264	0	-0.711632	-1.41765	0	0.900601	1.46109
ENSDARG00000044802	arylacetamide deacetylase-like 4	1	0	0.655476	0.272454	0	-1.4706	-1.4706	0	-0.604978	-0.248796	0	-0.290692	-0.639464	0	-0.660604	-0.55818	0	-0.325766	-1.15948	0	-0.135755	-0.127036	0	0.0960004	0.195831
ENSDARG00000070709	wu:fi42e03	1	0	0.906909	0.571687	0	0.111366	-0.492054	0	1.16741	-0.181118	0	1.12092	0.606704	0	1.73042	0.928618	0	0.421465	0.580973	0	1.89617	3.2711	0	1.33897	0.984243
ENSDARG00000079546	Uncharacterized protein	1	0	0.777125	0.378484	0	-0.0378632	-0.647488	0	1.13023	-0.196169	0	1.47701	0.844179	0	1.74683	0.690731	0	0.447296	0.366882	0	1.93682	3.32174	0	1.19804	0.940173
ENSDARG00000088772	Uncharacterized protein	1	0	0.98058	0.757224	0	-0.0548732	-0.40615	0	1.02058	0.0856503	0	1.64052	0.971311	0	1.73256	0.883527	0	0.584238	0.705268	0	1.93035	3.44696	0	1.17414	1.48574
ENSDARG00000025554	WD repeat domain 83 opposite strand	1	0	0.395205	-0.0774128	0	-0.395635	0.931771	0	-0.0425244	0.624992	0	-0.171617	0.941744	0	2.19586	1.88113	0	-0.634149	1.0685	0	0.0891284	-0.0345965	0	0.463829	0.273433
ENSDARG00000068193	transmembrane protein 44	1	0	0.443775	0.652443	0	0.209276	-0.448596	0	1.09789	-0.54106	0	0.529069	-0.186743	0	2.40869	1.16212	0	0.363595	1.10999	0	1.79173	3.2263	0	1.97136	1.71239
ENSDARG00000036573	Uncharacterized protein	1	0	0.0820864	0.0158132	0	-0.106951	0.225152	0	-0.240544	-0.228271	0	0.421516	-0.0596126	0	-1.77806	-1.86262	0	-0.0681072	-0.237793	0	0.0766385	0.271711	0	-0.434454	-0.563168
ENSDARG00000043376	EGF-like-domain, multiple 7	1	0	0.464539	1.23903	0	-0.210851	0.562567	0	0.172457	1.47068	0	-0.324807	0.784933	0	-0.694809	0.895407	0	0.318474	0.986628	0	-0.194573	0.301855	0	-0.109955	0.532819
ENSDARG00000070171	ERBB receptor feedback inhibitor 1	1	0	0.0638339	0.239663	0	-0.328503	0.36968	0	-0.188824	0.152964	0	0.388292	0.949344	0	-0.509618	-0.606515	0	0.297123	1.24335	0	-0.418798	-0.0142679	0	-1.09013	-0.14161
ENSDARG00000021838	ribosomal protein S23	1	0	0.292224	0.431925	0	-0.347954	0.327963	0	-0.0946282	0.307772	0	-0.0158801	0.237714	0	-1.22239	-0.0688068	0	-0.413259	-0.0385748	0	0.243774	-0.0870882	0	0.444574	0.204445
ENSDARG00000086826	sulfotransferase family, cytosolic, 6b, member 1	1	0	0.137005	0.133437	0	-1.20747	-0.101896	0	0.0728076	0.414415	0	-0.465205	-0.279343	0	-0.981704	0.550825	0	-0.0505569	0.812839	0	0.0311357	0.310774	0	-0.136292	0.622576
ENSDARG00000006275	interferon regulatory factor 2 binding protein 2b	1	0	-0.0273117	0.350518	0	-0.736022	-0.295173	0	-0.298729	-0.147669	0	0.057457	1.52536	0	-2.32268	0.0711148	0	0.0748306	2.94356	0	-2.65384	-2.11576	0	-0.15409	0.0824816
ENSDARG00000042389	ribosomal protein L37a	1	0	0.408678	0.532981	0	-0.59207	0.0691847	0	-0.0743932	0.435731	0	0.0204731	0.207048	0	-1.37451	-0.111092	0	-0.343092	-0.0738114	0	-0.038044	-0.425668	0	0.294434	0.162568
ENSDARG00000014472	eukaryotic translation initiation factor 4A, isoform 3	1	0	0.790922	1.87828	0	-0.0233698	2.42508	0	0.0550556	1.18506	0	0.450574	2.07027	0	0.611881	1.79268	0	-1.67545	0.798912	0	-1.83132	0.198626	0	0.647671	0.737062
ENSDARG00000086821	zgc:110655	1	0	-0.0865285	-0.0476783	0	-0.639131	-0.414295	0	0.371836	-0.316709	0	0.286964	0.573657	0	1.91458	0.18975	0	-2.40288	-1.1535	0	-0.0467463	0.683755	0	0.819081	0.130206
ENSDARG00000037910	filamin A interacting protein 1-like	1	0	0.186974	0.614919	0	-0.656435	-0.573967	0	0.365064	0.718789	0	-0.526654	0.117811	0	0.59037	0.22476	0	0.796628	2.29765	0	-0.246341	-0.569751	0	-0.184127	0.192798
ENSDARG00000069977	chromosome 12 open reading frame 10	1	0	0.398178	-0.0230525	0	-1.25705	-1.47488	0	-0.41709	-0.447758	0	-1.35073	-1.07888	0	-1.295	-1.3311	0	-2.78688	-2.00265	0	-1.48984	-0.744039	0	0.285982	-0.806825
ENSDARG00000077934	testis enhanced gene transcript (BAX inhibitor 1)	1	0	0.388623	0.744828	0	-0.557429	0.805503	0	-0.171021	0.426679	0	-0.12791	0.499563	0	-1.68273	0.496621	0	-0.494529	0.423736	0	-0.789887	-0.759973	0	-0.136348	-0.353598
ENSDARG00000021059	aminolevulinate, delta-, synthetase 1	1	0	0.281674	0.404554	0	-0.675942	0.517499	0	0.24955	1.15822	0	-1.56382	-0.352159	0	-1.01046	0.0735174	0	-0.887389	0.626818	0	-0.152972	-0.0751127	0	0.545482	0.506721
ENSDARG00000024295	solute carrier family 11 (proton-coupled divalent metal ion transporters), member 2	1	0	-0.0209149	0.212356	0	-0.566239	0.24826	0	-0.045552	0.660195	0	-0.880418	-0.78546	0	-1.15872	-0.572111	0	-1.15227	-0.501667	0	-0.622444	0.0720668	0	0.315392	-0.0851753
ENSDARG00000070922	CCHC-type zinc finger, nucleic acid binding protein b	1	0	0.376325	0.528765	0	0.812733	1.75875	0	-0.16045	0.813097	0	0.416227	1.07645	0	-1.94523	2.37067	0	0.77476	1.05637	0	0.866353	0.812685	0	-0.128076	1.24353
ENSDARG00000007955	isoleucyl-tRNA synthetase	1	0	-0.137689	-0.561419	0	-0.243137	-0.371517	0	-0.179942	-0.343263	0	-0.540195	-0.488954	0	-0.942951	-1.19934	0	-1.39273	-1.109	0	-0.620337	-0.520172	0	0.343427	-0.104063
ENSDARG00000077717	ribosomal protein L29	1	0	0.179649	0.205541	0	-0.307165	0.33937	0	-0.0622708	0.474566	0	0.143163	0.00820162	0	-0.866451	0.0780005	0	-0.00294361	-0.198977	0	0.362226	-0.270673	0	0.285638	0.220923
ENSDARG00000073787	Uncharacterized protein	1	0	0.951859	0.413661	0	0.328476	-0.849409	0	0.973042	-0.590029	0	0.993204	0.788974	0	1.94577	0.998227	0	-0.158466	0.436541	0	1.55464	2.52491	0	1.30007	0.831471
ENSDARG00000059370	nuclear receptor subfamily 1, group D, member 4b	1	0	0.228737	1.17479	0	1.33878	2.28324	0	0.182039	1.74044	0	1.32979	3.00856	0	0.0801107	2.29225	0	1.05872	2.97126	0	1.53133	1.98006	0	0.0776454	1.27356
ENSDARG00000055036	zgc:110377	1	0	-0.417998	-0.112346	0	-0.0824993	0.26675	0	-0.416869	-0.145685	0	0.227111	-0.118607	0	-1.51842	-2.10539	0	-0.116293	-0.346975	0	0.605241	0.771038	0	-0.179981	-0.40637
ENSDARG00000059323	ribophorin I	1	0	0.271889	0.200424	0	-0.371245	0.487937	0	-0.340405	-0.219497	0	-0.436443	0.196894	0	0.0223536	-0.328143	0	-1.48298	-0.0677245	0	-0.877037	0.228746	0	0.029914	-0.32877
ENSDARG00000070844	guanidinoacetate N-methyltransferase	1	0	-0.168635	-0.230088	0	-0.248889	-0.177537	0	-0.0166201	0.177395	0	-0.144391	-0.191965	0	-1.31935	-0.974682	0	-0.220978	-0.361174	0	0.306608	0.0154266	0	-0.0954717	-0.088332
ENSDARG00000070873	chemokine (C-C motif) ligand 25b	1	0	0.456633	0.35369	0	-0.255154	0.213024	0	0.175393	0.510631	0	-0.114749	0.328814	0	-1.24422	0.276889	0	-0.33068	0.162153	0	0.668362	0.201785	0	-0.561065	-0.18001
ENSDARG00000003968	zgc:162969	1	0	0.717859	0.319296	0	0.0295598	-0.706491	0	1.07942	-0.656651	0	1.34133	1.05014	0	1.77002	0.874649	0	0.168905	0.846946	0	1.54605	3.00828	0	1.45953	1.01507
ENSDARG00000013776	thimet oligopeptidase 1	1	0	-0.129434	-0.144704	0	-0.00250006	0.592509	0	0.313622	-0.382902	0	-0.201788	0.344327	0	2.47916	0.997437	0	-1.75838	0.107697	0	-0.581896	1.43775	0	1.17694	0.489811
ENSDARG00000016448	vitellogenin 3, phosvitinless	1	0	-0.238045	-0.173838	0	-0.809315	0.238737	0	0.306078	0.649144	0	0.269776	0.0143741	0	-2.26471	-1.92443	0	-0.139025	-0.278781	0	0.66373	0.732492	0	0.904965	0.7105
ENSDARG00000007024	urate oxidase	1	0	-0.119371	-0.296748	0	-0.19778	0.269472	0	-0.403002	-0.32239	0	0.438027	0.10695	0	-1.24412	-2.05694	0	0.0238246	-0.0828248	0	0.600394	0.48051	0	-0.468895	-0.493512
ENSDARG00000044975	keratin 23 (histone deacetylase inducible)	1	0	0.0817068	0.391791	0	-1.29236	-0.834802	0	0.0333438	0.0455343	0	-0.436952	-0.142933	0	-0.617067	-0.166459	0	-0.536963	-0.305402	0	0.327452	-0.241475	0	-0.0444552	0.062085
ENSDARG00000036840	keratin 15	1	0	0.197005	-0.53775	0	-0.460817	-0.743645	0	-0.0585477	-0.144383	0	-0.557702	-0.892291	0	-0.00252572	-0.456998	0	-0.0149802	-0.175477	0	0.385815	0.0548827	0	-0.179524	-0.0132095
ENSDARG00000009942	cell division cycle 6 homolog (S. cerevisiae)	1	0	0.211429	1.02996	0	0.225773	1.06797	0	0.815313	0.556082	0	0.601593	1.61476	0	2.10316	1.08049	0	0.686491	1.79255	0	-0.0281875	1.76881	0	1.49146	0.800879
ENSDARG00000070714	zgc:173544	1	0	0.706973	0.464188	0	-0.27744	-0.482376	0	0.918762	-0.195105	0	1.11521	0.642953	0	2.34327	0.999986	0	0.372231	0.480151	0	1.49655	2.99191	0	1.51307	0.532696
ENSDARG00000058225	actin related protein 2/3 complex, subunit 4, like	1	0	0.252911	0.199933	0	-0.340134	0.900059	0	-0.381549	0.319163	0	-0.541262	-0.232163	0	-0.991481	0.893055	0	0.63271	1.40148	0	0.539728	0.0377114	0	-1.13335	0.675057
ENSDARG00000079534	Uncharacterized protein	1	0	0.41002	0.204776	0	0.00635906	-0.447847	0	0.882128	-0.754022	0	1.47674	1.43073	0	1.65327	0.86888	0	-0.118815	0.975675	0	1.61263	2.83385	0	1.2494	0.871077
ENSDARG00000092026	Uncharacterized protein	1	0	1.01827	0.316586	0	0.19489	-0.462184	0	1.11365	-1.28542	0	0.833862	1.28089	0	1.40353	0.402824	0	-1.0385	1.64001	0	1.33742	2.45011	0	0.89826	0.717466
ENSDARG00000040764	inhibitor of DNA binding 1	1	0	0.474263	1.64829	0	-0.0310573	1.33346	0	0.667685	1.77938	0	0.317173	1.58589	0	-0.288661	1.7937	0	0.227765	1.86432	0	0.444297	0.693351	0	0.474051	1.80912
ENSDARG00000070672	solute carrier family 2 (facilitated glucose transporter), member 9-like 1	1	0	-0.179981	-0.153226	0	-0.986677	-0.742742	0	0.576554	0.273342	0	0.203686	0.202003	0	-0.588426	0.0617385	0	0.63981	0.843519	0	-0.331991	0.289638	0	0.33964	0.674585
ENSDARG00000074570	Uncharacterized protein	1	0	-0.226277	-0.257959	0	-0.0152724	-0.12553	0	0.0922204	-0.819232	0	0.281688	-0.70402	0	-1.63686	-2.00121	0	-0.0790091	-0.882027	0	0.672715	-0.0614396	0	-0.512621	-0.660643
ENSDARG00000042697	scavenger receptor class B, member 1	1	0	0.596496	0.464882	0	-0.180924	-0.894452	0	0.840526	-0.262933	0	-0.487299	-0.678162	0	2.21073	1.08075	0	0.290807	0.431991	0	0.69548	2.51119	0	1.55852	1.15374
ENSDARG00000067755	ubiquitin C	1	0	0.31613	1.10086	0	-1.09352	0.607657	0	0.112969	0.395944	0	0.635906	1.60249	0	1.78024	1.37651	0	0.219573	1.84913	0	-0.773523	0.170714	0	0.384698	0.558444
ENSDARG00000070437	ribosomal protein L22	1	0	0.271395	0.366677	0	-0.300879	0.309683	0	-0.0871438	0.389922	0	-0.0125677	0.176349	0	-1.20337	-0.00301734	0	-0.0931982	-0.0557518	0	0.520156	-0.0856453	0	0.297736	0.20366
ENSDARG00000056541	nuclear receptor subfamily 0, group B, member 1	1	0	0.118413	0.288825	0	0.341604	0.743782	0	-0.344323	0.733583	0	0.826503	1.11912	0	-1.16434	-0.905354	0	0.197412	0.506646	0	0.388087	0.192333	0	-0.697897	-0.707161
ENSDARG00000016918	angiotensin I converting enzyme (peptidyl-dipeptidase A) 2	1	0	0	0	0	-1.01987	-0.575448	0	0.0935937	0.0391839	0	-0.0160278	-0.209348	0	-0.102483	-0.248963	0	0.449324	0.523466	0	0.344559	0.0699275	0	0.28864	0.383195
ENSDARG00000070401	mal, T-cell differentiation protein	1	0	0.413112	0	0	-0.668605	-0.338664	0	-0.810976	-0.56574	0	0.351164	0.619698	0	0.240982	0.257399	0	0	0.710601	0	0.834514	0.737497	0	-0.57822	0.0982538
ENSDARG00000086881	immediate early response 2	1	0	-0.760906	-0.731183	0	-1.77986	0.745935	0	-1.06492	0.952595	0	0.619912	1.93682	0	-1.03215	1.65574	0	0.766199	2.78678	0	-0.267233	-0.512995	0	-0.483267	0.850986
ENSDARG00000023176	tryptophan 2,3-dioxygenase b	1	0	0.0343246	0.652139	0	-0.0101753	0.530938	0	-0.486143	-0.245471	0	-0.0356733	-0.324865	0	-0.978021	-0.582007	0	-0.0339131	-0.282038	0	0.407506	0.0508101	0	-0.507909	-0.317486
ENSDARG00000043009	family with sequence similarity 43, member A	1	0	-0.1368	1.09971	0	-0.53238	0.0896452	0	-0.321639	0.625055	0	0.00260969	0.0683842	0	-1.44427	1.53715	0	0.334937	0.659451	0	0.290619	-0.0457594	0	-0.665171	0.759293
ENSDARG00000004060	basic helix-loop-helix family, member e40	1	0	0.409209	2.30396	0	0.281129	1.46551	0	0.535865	2.5075	0	-0.174997	1.92051	0	-1.3653	1.82002	0	0.109211	1.41796	0	-0.0438078	0.498522	0	0.983452	2.24321
ENSDARG00000018146	glutathione peroxidase 1a	1	0	0.211966	0.343474	0	-0.241989	0.606473	0	-0.157564	0.177969	0	0.156367	0.662888	0	-1.04308	0.476454	0	-0.273559	0.0566179	0	-0.223308	-0.390501	0	0.42255	-0.315852
ENSDARG00000003526	proteasome (prosome, macropain) subunit, alpha type,5	1	0	0.545104	0.34682	0	-0.207674	1.90973	0	0.0534581	0.747705	0	0.543794	1.56175	0	0.894538	1.96058	0	0.11112	1.47765	0	-0.264566	-0.216375	0	0.0161432	0.2784
ENSDARG00000076532	Uncharacterized protein	1	0	0.0134717	0.193975	0	-0.771232	0.86621	0	-0.255834	0.41924	0	0.452172	1.0791	0	-1.34514	0.935589	0	0.475765	1.75475	0	-0.509247	-0.540738	0	-0.577312	-0.0309944
ENSDARG00000087099	wu:fb63d05	1	0	-0.601521	-0.514002	0	-0.563955	-0.576878	0	-0.0563211	0.0550727	0	-0.320642	-0.508962	0	-0.624983	-0.0773621	0	0.46537	0.401715	0	-0.654367	-1.65944	0	-0.433403	0.134908
ENSDARG00000044636	translocase of outer mitochondrial membrane 20 homolog b (yeast)	1	0	0.363027	0.701032	0	-0.20905	0.794556	0	-0.120424	0.651107	0	0.116218	0.479464	0	-0.946605	0.767946	0	-0.831882	0.0398355	0	-0.0507218	-0.436957	0	0.280667	0.374473
ENSDARG00000044638	microtubule-associated protein 1 light chain 3 gamma	1	0	0.511813	-0.120824	0	0.0592256	-0.932033	0	1.1031	-0.606388	0	2.24743	1.69	0	1.96386	1.03791	0	0.252711	0.771153	0	1.16719	2.27053	0	1.0904	0.705925
ENSDARG00000019274	RAS, dexamethasone-induced 1	1	0	0.0904692	0.550969	0	-0.323273	0.253257	0	0.320102	0.457223	0	-0.119815	0.448296	0	-0.598148	0.807813	0	-0.443296	-1.02923	0	-1.46153	-0.649089	0	-0.361675	0.592484
ENSDARG00000077505	retinol binding protein 4, plasma	1	0	0.264825	0.549476	0	-0.313792	-0.0312378	0	0.0569007	0.567345	0	0.548297	0.640791	0	-2.75874	-2.20124	0	-0.366112	-0.0314054	0	0.474661	0.246682	0	-0.100674	-0.338853
ENSDARG00000013721	glucose-6-phosphatase a, catalytic, tandem duplicate 2	1	0	-0.0982326	0.00482117	0	-0.696536	0.248783	0	-0.706608	-0.178312	0	0.251159	0.383138	0	-0.458052	-0.159839	0	0.093412	0.30336	0	0.282909	0.254226	0	-0.453582	-0.273153
ENSDARG00000023299	NHP2 non-histone chromosome protein 2-like 1b (S. cerevisiae)	1	0	0.467684	0.594619	0	0.298262	1.3792	0	0.35227	0.296121	0	-0.737201	-0.251033	0	2.37505	1.00214	0	-1.13899	-0.559476	0	-0.0538714	1.11964	0	1.2743	0.696241
ENSDARG00000089567	protein associated with topoisomerase II homolog 2 (yeast)	1	0	0.134067	-0.386411	0	-0.0399477	-0.72263	0	0.974617	-0.968855	0	1.62363	1.28948	0	1.50987	0.67812	0	-0.0455798	0.522088	0	1.18488	2.45887	0	1.38469	1.3486
ENSDARG00000033144	proteasome activator subunit 2	1	0	-0.00217201	-0.48696	0	0.0140451	0.781546	0	-0.17382	-0.0172704	0	0.125073	0.19455	0	-1.13656	0.974698	0	0.879571	1.21836	0	0.0173547	-0.588503	0	-0.434782	0.20711
ENSDARG00000055642	glutamic-pyruvate transaminase (alanine aminotransferase)	1	0	0.0791201	-0.328255	0	-0.191811	-0.341874	0	-0.00625425	-0.150668	0	0.464872	-0.518957	0	0.714145	0.12838	0	-0.0381224	-0.0601826	0	-0.246617	-0.411017	0	0.518608	-0.121879
ENSDARG00000079647	mucin 13b, cell surface associated	1	0	0.346004	0.299782	0	-0.975588	-0.38354	0	-0.0156138	0.355364	0	0.0316036	0.0422652	0	-0.524169	0.00142517	0	0.585168	0.705607	0	0.3098	0.51697	0	0.614423	0.683064
ENSDARG00000014554	protein phosphatase 1, regulatory (inhibitor) subunit 3Cb	1	0	-0.172651	0.216608	0	-0.028829	0.494438	0	0.00952085	0.619432	0	0.759455	0.621358	0	-0.726944	0.55558	0	1.62155	1.73159	0	0.371891	0.226178	0	-0.402826	0.257297
ENSDARG00000045190	cholesterol 25-hydroxylase	1	0	0.00227395	0.497443	0	-0.0655852	2.14414	0	-0.683953	0.368258	0	-0.416487	1.46993	0	-0.347115	1.24993	0	0.237917	1.13617	0	0.0942362	0.579397	0	-0.822012	1.04199
ENSDARG00000045180	actin, alpha 2, smooth muscle, aorta	1	0	0.0158168	-0.207805	0	-0.511893	-0.76522	0	0.0886706	0.195018	0	-0.229381	0.0139957	0	-0.187212	-0.0582325	0	-0.162437	0.454655	0	-0.484216	-0.636108	0	-0.40633	-0.48988
ENSDARG00000002298	ankyrin repeat domain 22	1	0	0.418103	0.302	0	0.235418	0.926312	0	1.01082	0.548412	0	0.310488	0.0826596	0	1.51647	0.857011	0	0.605596	0.706152	0	0.945683	1.80062	0	1.47178	1.61403
ENSDARG00000043816	ST6 (alpha-N-acetyl-neuraminyl-2,3-beta-galactosyl-1,3)-N-acetylgalactosaminide alpha-2,6-sialyltransferase 1.2	1	0	-0.852719	-0.373531	0	0.0304827	-0.877655	0	1.43464	-0.954389	0	-0.00185435	-0.944934	0	1.93131	0.651188	0	0.581158	0.310865	0	1.67886	2.9448	0	1.70033	1.25843
ENSDARG00000088639	cell division cycle associated 9	1	0	0.428796	-0.19653	0	-0.0845185	-0.770948	0	1.32778	-0.687376	0	1.21929	1.04061	0	1.93319	0.989871	0	0.110967	0.520349	0	1.65508	3.25828	0	1.19888	1.13277
ENSDARG00000015050	calmodulin 3b (phosphorylase kinase, delta)	1	0	0.0154038	-0.0918058	0	-0.69131	-0.023512	0	-0.40941	-0.0932125	0	-0.738741	-0.77878	0	-1.21673	0.221398	0	0.384575	1.23312	0	-0.1379	-0.396809	0	-0.821113	-0.244782
ENSDARG00000002414	glutamate dehydrogenase 1b	1	0	0.0518334	0.071293	0	-0.239755	-0.111132	0	-0.0576008	0.111382	0	-0.541399	-0.446934	0	-1.05638	-0.626858	0	-0.742114	-0.201652	0	-0.430596	-0.338403	0	-0.620921	-0.961439
ENSDARG00000045074	ADP-ribosylation factor-like 4D	1	0	0.112662	0.589672	0	-0.389426	1.17344	0	-0.47959	1.41679	0	-0.0627115	0.773284	0	1.41311	0.508317	0	-1.44647	-0.483795	0	0.546582	0.294448	0	1.28919	1.01497
ENSDARG00000005185	carboxypeptidase N, polypeptide 1	1	0	0.0451881	0.0917382	0	-0.232149	0.0772556	0	-0.0199799	-0.00763381	0	0.290204	0.296308	0	-1.47171	-0.394764	0	-0.581503	-0.565416	0	0.381631	0.383031	0	-0.118199	-0.154995
ENSDARG00000057498	hyaluronan binding protein 2	1	0	-0.0398208	0.191595	0	-0.526889	0.225487	0	-0.358566	-1.11147	0	0.405819	0.0476108	0	-1.28815	-2.2194	0	-0.0359826	-0.185169	0	0.496917	0.330513	0	-0.31147	-0.494249
ENSDARG00000071426	leucine rich repeat containing 59	1	0	0.486093	0.450938	0	0.430751	1.10278	0	0.324533	0.656125	0	0.286057	0.715226	0	2.66497	1.62881	0	-0.589878	1.08641	0	0.653425	1.89374	0	0.496157	0.648213
ENSDARG00000087657	fatty acid synthase	1	0	0.0119155	-0.0644449	0	-0.240662	0.417717	0	-0.310523	-0.147683	0	0.387655	1.717	0	-0.151203	0.896796	0	-0.866964	1.04444	0	0.0168595	0.291452	0	-2.14581	-1.59657
ENSDARG00000075621	baculoviral IAP repeat-containing 5a	1	0	-0.0581847	0.0453621	0	-0.221025	0.250206	0	0.656242	-0.372862	0	0.755125	1.18205	0	1.26883	0.554958	0	1.67539	2.51604	0	-0.662318	0.254255	0	0.824888	0.258259
ENSDARG00000006413	ribosomal protein L38	1	0	0.155065	0.132515	0	-0.290541	0.350112	0	-0.0904026	0.426099	0	0.0134282	-0.00109511	0	-1.17918	0.0740038	0	0.0870309	-0.260888	0	0.538616	-0.103798	0	0.279587	0.193927
ENSDARG00000052879	zgc:111868	1	0	0.011669	-0.0313008	0	0.0373894	-0.480261	0	1.30902	-0.00901394	0	-0.0576624	-0.0441612	0	2.9682	1.11915	0	-0.824443	-0.0363203	0	-0.0493107	1.53043	0	2.09233	1.52452
ENSDARG00000039667	mitochondrial ribosomal protein L38	1	0	0.741761	1.43364	0	-0.137389	1.40821	0	0.152578	0.976066	0	-0.729999	0.611647	0	-0.11277	0.858265	0	-2.729	0.0232279	0	-0.495576	0.189991	0	0.609899	0.680634
ENSDARG00000078425	ornithine aminotransferase	1	0	-0.050657	-0.211063	0	-0.26633	-0.608016	0	0.205371	0.156146	0	-0.689719	-0.456452	0	-2.40468	-0.830167	0	-1.72577	-1.02435	0	-0.613074	-0.86909	0	-1.28762	-0.324855
ENSDARG00000039134	5-methyltetrahydrofolate-homocysteine methyltransferase	1	0	-0.045981	-0.544596	0	-0.446536	-0.440815	0	-0.395003	-1.20645	0	-1.21137	-0.929329	0	-0.524613	-1.30519	0	-1.70991	-1.39213	0	-0.273151	0.172458	0	-0.421441	-1.16829
ENSDARG00000037618	DNA-damage-inducible transcript 4	1	0	0.368243	1.09677	0	-1.94341	-1.65821	0	-0.974182	0.137472	0	-1.96274	-1.51239	0	-2.71827	-1.73881	0	-1.28705	0.485321	0	-1.0301	-1.24068	0	-1.84192	-0.494326
ENSDARG00000033662	stearoyl-CoA desaturase (delta-9-desaturase)	1	0	-0.0886929	0.180266	0	-0.566202	0.597321	0	-0.939094	-0.68855	0	1.35652	1.79715	0	0.69929	0.289535	0	0.0162084	1.65484	0	0.664298	0.901887	0	-1.48954	-1.05213
ENSDARG00000012632	zgc:92749	1	0	0.672107	0	0	-0.236259	0.138512	0	-0.375494	-0.901345	0	0.198247	0.365825	0	-0.386014	-0.639474	0	0.7104	0.907388	0	0.273301	-0.106116	0	-0.881492	-0.977247
ENSDARG00000086446	sulfotransferase family 2, cytosolic sulfotransferase 1	1	0	0.88332	0.854589	0	-0.589442	-0.324076	0	0.230398	0.230532	0	0.154153	0.316546	0	-1.4649	-0.497836	0	-0.264817	0.306744	0	-0.458631	-0.131464	0	0.234567	0.387836
ENSDARG00000033170	sulfotransferase family 2, cytosolic sulfotransferase 1	1	0	0.445461	0.396159	0	-0.27963	-0.647734	0	0.304463	0.344094	0	-0.247931	0.322039	0	-1.09808	-0.604541	0	-1.13575	-1.01489	0	-0.582969	-0.79976	0	0.344868	0.9462
ENSDARG00000021372	transducer of ERBB2, 1b	1	0	0.097751	0.261547	0	-0.300245	0.325847	0	-0.0924042	0.699812	0	0.107438	0.0188176	0	-1.10685	0.0579633	0	-0.139514	0.812301	0	-0.711455	-0.746294	0	-0.482938	1.13125
ENSDARG00000037361	KDEL (Lys-Asp-Glu-Leu) endoplasmic reticulum protein retention receptor 2b	1	0	0.144493	0.655096	0	-0.293901	0.718105	0	0.113308	0.416841	0	-0.224953	0.506331	0	0.465402	0.295069	0	-1.07469	0.307983	0	-0.216323	0.564558	0	0.076178	0.00767627
ENSDARG00000079486	family with sequence similarity 20, member A	1	0	0.0486052	0.12369	0	-0.521828	-0.37552	0	-0.112688	-0.0785729	0	0.365845	-0.221916	0	-2.72371	-2.5065	0	-0.595895	-1.08066	0	1.20018	0.937741	0	0.0398609	-0.275769
ENSDARG00000035809	collagen, type I, alpha 1b	1	0	-0.119631	-0.0988041	0	-1.12584	-0.2388	0	-0.170075	-0.0154767	0	-0.410066	-0.0313048	0	-0.443337	0.0290529	0	0.136442	0.00192855	0	-0.0638517	-0.206994	0	-0.293185	0.553801
ENSDARG00000016443	eukaryotic translation initiation factor 3, subunit C	1	0	0.164667	0.37579	0	-0.221111	-0.284638	0	-0.269846	0.145614	0	-0.208027	-0.248356	0	-2.00869	-0.910754	0	-1.49925	-1.50938	0	-0.303253	-0.567849	0	0.0797338	0.169033
ENSDARG00000076439	protein phosphatase 4 (formerly X), catalytic subunit b	1	0	0.405646	1.01858	0	-0.51219	1.46506	0	-0.153019	0.565908	0	0.642795	1.62034	0	0.96739	1.33443	0	0.251522	2.16872	0	-1.33002	0.272072	0	0.523798	0.525517
ENSDARG00000040510	carbonic anhydrase XV b	1	0	0.395281	-0.175914	0	-0.136018	-0.831606	0	0.866546	-0.881907	0	1.81048	0.921731	0	1.81875	0.777199	0	0.483187	0.435011	0	2.21491	3.27638	0	1.31471	0.706652
ENSDARG00000079166	angiotensin I converting enzyme (peptidyl-dipeptidase A) 1	1	0	0.147749	0.0540722	0	1.05635	0.3783	0	-0.044965	0.0551692	0	-0.134759	-0.68838	0	-0.458691	-0.281524	0	0.657568	0.761028	0	-0.614675	-0.249863	0	0.120057	0.296165
ENSDARG00000031616	glucose-6-phosphatase a, catalytic, tandem duplicate 1	1	0	-0.163708	-0.0412117	0	0.00946105	0.544541	0	-0.170505	0.0485562	0	0.207471	-0.0835846	0	-2.16014	-2.12989	0	-0.182956	-0.431114	0	0.329623	0.368928	0	-0.306256	-0.26599
ENSDARG00000002968	apobec1 complementation factor	1	0	-0.0663349	0.0458802	0	-0.424356	0.252697	0	-0.157083	-0.02128	0	0.0571734	-0.0845488	0	-0.900732	-0.420416	0	0.225644	0.149761	0	0.583005	0.533657	0	-0.386363	-0.304234
ENSDARG00000033999	cytochrome P450, subfamily XXVIA, polypeptide 1	1	0	0.229589	-0.172521	0	-0.628544	0.142267	0	0.522035	-0.730844	0	-1.36032	0.430695	0	0.481091	-0.274229	0	-0.927371	1.30997	0	-0.0679816	0.721448	0	0.564932	-0.0214974
ENSDARG00000035835	elongation factor-2 kinase	1	0	0.23402	0.174149	0	-1.19768	-1.39062	0	0.215676	-0.0978966	0	-1.29212	-1.93671	0	-2.57449	-3.01874	0	-1.01699	-1.96152	0	-0.789073	-1.56754	0	-0.381426	-0.778965
ENSDARG00000074849	ras-related C3 botulinum toxin substrate 1 (rho family, small GTP binding protein Rac1)	1	0	-0.149717	-0.114591	0	-1.13814	0.338757	0	-0.571582	-0.133182	0	-0.782727	-0.0538832	0	3.59737	1.388	0	0.38665	2.35465	0	-0.489703	1.17445	0	0.870036	0.762475
ENSDARG00000071601	parvalbumin 9	1	0	-0.340707	-0.755738	0	-0.877955	-0.909561	0	0	0	0	-0.181462	-0.228574	0	-0.692931	0.150805	0	-0.269771	0.736625	0	0.208588	0.547537	0	-0.668145	-1.00065
ENSDARG00000022817	parvalbumin 3	1	0	0.167373	0.13789	0	0.022276	-0.0169579	0	0.109541	-0.549474	0	0.316338	0.350917	0	-0.781261	-0.066286	0	-0.417185	-0.0721743	0	0.0755621	-0.180456	0	0.465237	-0.239522
ENSDARG00000002768	parvalbumin 2	1	0	0.371635	0.197815	0	-0.265429	0.0999427	0	-0.386009	-0.817226	0	0.158648	0.138494	0	-0.765734	-0.278159	0	-0.345733	-0.1875	0	0.422892	0.113404	0	0.615515	-0.106505
ENSDARG00000029695	phosphoglycolate phosphatase	1	0	0.909425	1.47682	0	0.302592	1.79172	0	0.903601	2.04629	0	0.456295	1.54214	0	1.18391	1.71092	0	0.388528	2.31268	0	-0.234704	0.295458	0	0.327834	1.70418
ENSDARG00000007294	aconitase 2, mitochondrial	1	0	0.102822	0.276452	0	-0.0645454	-0.105019	0	0.31768	1.03615	0	-0.486218	-0.408143	0	-0.588491	0.190118	0	-0.794493	-0.266389	0	-0.10655	-0.44582	0	-0.542486	-0.302978
ENSDARG00000039117	thyrotroph embryonic factor a	1	0	0.194817	0.625112	0	0.488379	-0.630791	0	-0.17283	-0.644105	0	0.21921	-1.15087	0	-0.940079	0.246186	0	2.96804	0.968724	0	1.43996	-0.458564	0	0.896571	-0.0220114
ENSDARG00000045141	aquaporin 8a, tandem duplicate 1	1	0	0.162363	-0.121123	0	-0.794112	-0.362612	0	-0.420069	-0.565094	0	-0.124177	-0.266583	0	-1.46674	-1.24277	0	-0.574723	-0.197477	0	-0.0957006	-0.383178	0	-0.541287	-0.750912
ENSDARG00000019492	sex hormone binding globulin	1	0	0.227918	0.10916	0	-0.316301	0.35082	0	-0.406932	-0.360108	0	0.366062	0.0710716	0	-1.32369	-1.6601	0	0.0111912	-0.127115	0	0.562159	0.594579	0	-0.307744	-0.437261
ENSDARG00000054907	cytochrome c oxidase subunit VIIa polypeptide 3	1	0	0.435436	0.546194	0	0.128148	0.919229	0	0.238501	0.914024	0	0.230292	0.371678	0	0.0849375	0.669476	0	-0.468901	-0.0798156	0	-0.0785827	-0.696559	0	0.0150327	0.106988
ENSDARG00000019202	LIM domain binding 3b	1	0	-0.0762206	-0.184809	0	-0.0979957	-0.119513	0	-0.0263661	0.116225	0	-0.285842	-0.371191	0	-0.651538	-0.130145	0	-1.22482	-0.2922	0	-0.045144	-0.237194	0	0.50159	0.123748
ENSDARG00000061201	acyl-CoA synthetase family member 2	1	0	0.0332605	-0.092537	0	-0.413684	-0.456975	0	-0.278261	-0.441665	0	-0.168605	-0.686734	0	-0.545588	-0.869738	0	0.0428614	-0.714312	0	-0.5112	-0.180702	0	-0.174162	-0.99181
ENSDARG00000053979	putative breast adenocarcinoma marker	1	0	0.0744328	-0.108431	0	0.444156	1.43136	0	0.0187449	1.24077	0	0.60735	0.651332	0	-0.608747	2.17927	0	1.56274	1.87162	0	0.833092	0.619435	0	-0.377592	1.37235
ENSDARG00000020876	pyruvate dehydrogenase kinase, isozyme 2	1	0	0.967869	0.999998	0	0.154836	0.263438	0	0.436746	1.2036	0	-0.896344	-0.455575	0	-1.26322	-0.325855	0	-0.75303	-0.21527	0	0.834505	0.0810285	0	0.328122	1.40906
ENSDARG00000075931	acyl-CoA synthetase long-chain family member 5	1	0	-0.620387	-0.282925	0	-0.89627	-1.03576	0	0.78232	0.049282	0	-0.372933	-0.167334	0	0.348636	-0.300938	0	-0.0550678	0.361982	0	-0.339246	0.191208	0	0.33458	-0.0392403
ENSDARG00000053526	ectonucleotide pyrophosphatase/phosphodiesterase 7	1	0	0	0	0	-0.405506	-0.405506	0	0	0	0	-0.183037	-0.807772	0	0.255636	-0.30509	0	0.647682	0.352874	0	0	0	0	1.60633	0.4473
ENSDARG00000045051	solute carrier family 16 (monocarboxylic acid transporters), member 3	1	0	0.46457	0.746264	0	-0.218606	0.321425	0	0.106591	0.191841	0	0.755277	0.807274	0	1.64697	0.377802	0	-0.679523	0.361631	0	-0.299669	0.140262	0	1.42649	1.14278
ENSDARG00000004948	BRCA2 and CDKN1A interacting protein	1	0	0.856754	1.00508	0	-0.136008	1.55322	0	-0.0932734	0.385854	0	-0.68802	-0.0862134	0	-1.33796	-0.409875	0	-2.30939	-1.99712	0	0.01955	-0.0160414	0	0.4145	0.251352
ENSDARG00000075132	fumarate hydratase	1	0	0.0660459	0.0301061	0	-0.454993	-0.275721	0	-0.157069	0.208314	0	-0.150498	0.0328279	0	-0.693691	-0.522704	0	-0.834328	-0.511047	0	-0.256462	-0.431516	0	-0.287915	-0.453536
ENSDARG00000010113	NADH dehydrogenase (ubiquinone) 1 beta subcomplex, 8	1	0	0.377128	0.733402	0	-0.345466	0.668269	0	0.0758047	0.799857	0	-0.0566187	0.422334	0	-0.796811	0.758344	0	-0.289507	0.315809	0	-0.233783	-0.404172	0	0.118464	0.106107
ENSDARG00000063626	DEAD (Asp-Glu-Ala-Asp) box polypeptide 21	1	0	0.538691	0.809824	0	0.0918392	0.0749602	0	0.0468975	0.290861	0	0.099349	0.149937	0	-1.05257	-0.838551	0	-1.13024	-1.24063	0	0.0765094	0.101126	0	0.937821	0.636037
ENSDARG00000068515	si:zfos-1762d12.1	1	0	-0.165002	-0.326792	0	-0.488481	-0.39753	0	-0.113986	0.205535	0	0.0289036	0.0267053	0	-0.167503	-0.118865	0	0.421381	0.721279	0	-0.652745	-0.512474	0	0.766209	0.536578
ENSDARG00000007347	degenerative spermatocyte homolog 1, lipid desaturase (Drosophila)	1	0	0.210836	0.532841	0	-0.767145	0.418348	0	-0.276663	0.483967	0	0.514676	1.64041	0	-1.34615	0.267705	0	-0.851148	1.22299	0	-1.50647	-0.972287	0	-0.594333	-0.0751745
ENSDARG00000014031	ATP-binding cassette, sub-family C (CFTR/MRP), member 2	1	0	0.201052	0.236126	0	-0.139192	-0.244197	0	0.219793	0.210821	0	0.419741	0.521213	0	-0.839757	-0.220717	0	0.0379414	0.139968	0	-0.132183	-0.105498	0	0.217635	-0.0143689
ENSDARG00000015662	phospholipase A2, group XIIB	1	0	0.0237628	0.0612378	0	-0.754194	-0.0230219	0	-0.374779	-0.294282	0	-0.0465299	-0.0109845	0	-1.39427	-1.61903	0	-0.0309844	-0.0309954	0	0.695295	0.54842	0	-0.221161	-0.329231
ENSDARG00000013968	prosaposin	1	0	0.31365	1.23527	0	-0.0503625	0.888081	0	-0.331194	-0.298972	0	0.388796	1.14259	0	-0.987765	0.28183	0	-0.665338	0.83129	0	-2.37205	-2.02895	0	0.122366	-0.453249
ENSDARG00000074289	tubulin, alpha 4 like	1	0	0.642113	0.42339	0	0.155982	-0.473616	0	1.16103	-0.375276	0	1.48783	1.09353	0	1.92014	1.09693	0	0.0520464	0.735511	0	1.19452	2.65408	0	1.39571	1.02909
ENSDARG00000040534	epithelial cell adhesion molecule	1	0	0.791699	0.46238	0	-0.0986073	0.384714	0	0.328098	-0.0312365	0	0.398967	0.419443	0	1.3058	0.639094	0	0.244353	0.455992	0	1.17541	1.50135	0	1.10399	0.642988
ENSDARG00000032102	peroxiredoxin 3	1	0	0.1807	0.427805	0	-0.295925	0.774938	0	0.047886	0.663463	0	0.0619475	0.751376	0	-0.102643	1.08409	0	-0.0880849	0.720257	0	-0.0598144	-0.511822	0	0.233013	0.107345
ENSDARG00000039579	complement factor D (adipsin)	1	0	-0.152452	-0.0656211	0	-0.0220084	0.518545	0	-0.104184	-0.0741384	0	-0.244571	0.0190833	0	-0.282377	0.142914	0	0.108188	0.784648	0	0.365564	0.261696	0	-0.0795035	0.0475624
ENSDARG00000078918	catechol-O-methyltransferase domain containing 1	1	0	0	0	0	-0.131339	0.23654	0	-0.64754	-0.188355	0	0.475293	0.117977	0	-1.10831	-1.77886	0	0.0394587	-0.153966	0	0.694922	0.657652	0	-0.283652	-0.545833
ENSDARG00000079230	sorbin and SH3 domain containing 1	1	0	-0.00146132	-0.0500015	0	-0.302109	-0.41341	0	0.0733301	0.30075	0	-0.248314	-0.440088	0	-0.887273	-0.481452	0	-0.351061	-0.225005	0	-0.957746	-1.34247	0	-0.137586	-0.102779
ENSDARG00000016412	angiotensinogen	1	0	0.177459	0.237578	0	-0.165771	0.638065	0	-0.489868	-0.108864	0	0.595908	0.484043	0	-1.45356	-1.69019	0	0.129134	0.214738	0	0.502099	1.26407	0	-0.120335	-0.114308
ENSDARG00000055618	actin, alpha 1b, skeletal muscle	1	0	0.165019	-0.206616	0	-0.384661	-0.30127	0	0.0599365	0.0537688	0	-0.580034	-0.298984	0	-0.59736	-0.382133	0	-0.450298	-0.262184	0	-0.215355	-0.549781	0	-0.188769	-0.192479
ENSDARG00000029663	RAB1A, member RAS oncogene family	1	0	0.0380912	0.244845	0	-0.0754691	1.22747	0	-0.0376966	0.91427	0	-0.216047	0.369508	0	-1.48699	1.06454	0	0.460901	2.06065	0	-1.25352	-1.28928	0	0.102919	1.34179
ENSDARG00000033285	glutathione S-transferase omega 2	1	0	-0.118463	0.162792	0	-0.539375	0.181183	0	-0.0928557	0.124628	0	-0.283167	1.06661	0	0.915706	1.06672	0	0.424544	1.74117	0	0.221635	0.794812	0	0.684003	0.676652
ENSDARG00000039486	BCL2-associated athanogene 3	1	0	0.319245	0.358383	0	0.371042	0.906549	0	0.044999	0.759252	0	0.685772	1.024	0	-0.0338345	2.57501	0	0.853889	0.500836	0	-2.94162	-2.2244	0	-0.0633639	0.375489
ENSDARG00000039347	ribosomal protein S24	1	0	0.1217	0.0376044	0	-0.217368	0.314801	0	-0.0822435	0.390911	0	-0.0178462	-0.0394811	0	-1.10682	0.0356959	0	0.0942529	-0.121467	0	0.751648	0.0406987	0	0.270866	0.202968
ENSDARG00000037116	chemokine (C-X-C motif) ligand 12a (stromal cell-derived factor 1)	1	0	-0.14339	-0.325103	0	0.0892356	-0.198093	0	0.168936	0.34288	0	-0.15521	-0.0883911	0	-0.574154	0.417738	0	0.0124719	0.299662	0	0.678724	0.624972	0	-0.348546	0.132218
ENSDARG00000039269	arginase, type II	1	0	-0.028428	0.488098	0	0.464295	1.2892	0	-0.480521	0.30041	0	0.658704	0.965299	0	-2.56084	-0.0518684	0	0.9771	1.31689	0	-2.45521	-1.73321	0	-1.09886	-0.415941
ENSDARG00000093597	opa interacting protein 5	1	0	-0.324034	-0.606173	0	-0.0601185	-0.620311	0	1.58348	-0.16245	0	1.67539	2.03942	0	2.45468	1.35033	0	0.443644	0.404806	0	-0.323224	0.687632	0	1.34603	0.944036
ENSDARG00000012972	cofilin 1 (non-muscle), like	1	0	0.643763	-0.0634253	0	-0.154579	0.225808	0	-0.0696198	-0.142406	0	-0.521266	-0.379284	0	0.393017	0.269025	0	0.752842	1.07742	0	1.39973	1.13536	0	0.562148	1.18252
ENSDARG00000039093	glutamic-oxaloacetic transaminase 1, soluble	1	0	0.0773493	-0.0565308	0	0.433003	-0.420377	0	0.123203	-0.0311644	0	-1.60673	-1.39623	0	-0.479604	-1.08976	0	-1.18937	-0.992384	0	-0.392773	-0.324316	0	-0.729797	-0.063776
ENSDARG00000033364	zgc:158387	1	0	0.214086	0.327285	0	-0.137845	1.19142	0	-0.251471	0.0435515	0	-0.243219	0.908498	0	-0.357446	0.845409	0	0.692872	1.16892	0	0.27885	-0.0116279	0	-0.661314	-0.871898
ENSDARG00000039034	MARCKS-like 1a	1	0	-0.479589	-0.856365	0	-0.815297	-1.0551	0	-0.391982	-0.76524	0	-0.813588	-0.974278	0	-1.31795	-0.233199	0	-0.0371972	-0.164564	0	-0.779042	-1.70368	0	-0.968563	-0.817036
ENSDARG00000039020	F-box protein 5	1	0	0.851272	0.205206	0	0.0634619	-0.161	0	0.908883	-0.450782	0	0.625067	0.648079	0	1.74307	0.885901	0	-0.235713	0.83273	0	0.612966	1.95487	0	0.87069	0.664379
ENSDARG00000068738	cytochrome c oxidase subunit Vb 2	1	0	0.180267	0.129044	0	-0.23574	-0.0680283	0	0.0931689	0.321573	0	-0.159674	-0.0305904	0	-0.772388	0.125769	0	-0.184957	0.0299095	0	-0.126918	-0.249027	0	-0.0964655	-0.376804
ENSDARG00000009640	proteasome (prosome, macropain) subunit, beta type, 1	1	0	0.440912	0.95129	0	-0.455939	1.45533	0	-0.0847575	0.395581	0	0.22728	1.40302	0	-0.331385	1.8045	0	-0.821904	1.386	0	-1.0002	-0.688265	0	0.0657424	-0.171825
ENSDARG00000089920	Uncharacterized protein	1	0	0.187441	-0.38293	0	0.0244292	-0.442154	0	-0.0330847	0.00294593	0	-0.218361	-0.364032	0	-0.606855	-0.295051	0	0.0844883	-0.224816	0	-0.435352	-0.541469	0	-0.128982	-0.191859
ENSDARG00000079957	Uncharacterized protein	1	0	-0.281183	-0.214447	0	-0.0126447	-1.0276	0	0.934908	-0.35853	0	1.18059	0.803252	0	1.93018	0.944402	0	-0.0470144	0.721682	0	0.354676	1.71175	0	1.36977	1.17627
ENSDARG00000011055	F-box protein 9	1	0	0.286817	0.120594	0	0.0271531	-0.720224	0	0.0788419	-0.18341	0	0.00665782	-1.10029	0	-0.914933	-0.730571	0	-0.532945	-1.69385	0	-1.17826	-3.41486	0	0.96133	-0.0381986
ENSDARG00000077549	apoptosis-inducing factor, mitochondrion-associated, 2	1	0	-0.264199	-0.0190782	0	-0.247623	1.17768	0	-0.149531	0.489657	0	0.493173	2.02803	0	0.330055	1.94234	0	1.35628	3.21708	0	0.103865	0.863446	0	-1.07227	0.0259308
ENSDARG00000039757	multiple coagulation factor deficiency 2	1	0	-0.0816003	-0.0837993	0	-0.122583	0.127705	0	0.187401	0.377197	0	-0.0679419	-0.00640766	0	0.0220185	-0.887982	0	-0.930269	-0.400297	0	0.944796	1.14739	0	-0.214663	-0.682667
ENSDARG00000031427	calmodulin 2b, (phosphorylase kinase, delta)	1	0	0.328772	0.171109	0	-1.42641	-0.517014	0	0.168879	0.176245	0	-0.859715	-1.63048	0	0.423318	0.0327052	0	0.575701	0.797175	0	-0.672485	-1.70434	0	-0.253769	-0.858346
ENSDARG00000017165	solute carrier family 3, member 1	1	0	-0.271248	-0.554948	0	-0.744192	-0.476015	0	0.301376	0.0516386	0	0.293476	-0.00377582	0	-0.342708	0.376454	0	0.150909	0.262516	0	-0.0188602	0.527652	0	0.514212	0.0559228
ENSDARG00000057064	glutamyl aminopeptidase	1	0	-0.0852569	0.134313	0	-0.0919422	0.0118282	0	0.0805607	0.0561722	0	-0.24639	-0.274806	0	-0.459297	-0.0154133	0	0.801729	1.07996	0	0.17028	0.0616927	0	0.479708	0.579907
ENSDARG00000091211	alcohol dehydrogenase 8a	1	0	0.00528259	-0.195895	0	-0.0469138	-0.193082	0	-0.135865	-0.0284232	0	0.202738	-0.0897568	0	-1.12866	-0.910642	0	0.162621	-0.207266	0	0.544943	0.262723	0	-0.293381	-0.336932
ENSDARG00000069752	creatine kinase, brain a	1	0	0.131609	0.168235	0	-0.564211	-0.00729164	0	0.434638	0.783635	0	-0.423444	0.122757	0	-1.0292	0.238568	0	-0.543733	0.244939	0	-1.00769	-0.513933	0	-0.844577	-0.65822
ENSDARG00000013623	voltage-dependent anion channel 2	1	0	0.249075	0.615649	0	-0.30325	0.339315	0	-0.180416	0.256144	0	-0.179232	0.1781	0	-1.05096	0.112411	0	-0.769493	-0.252501	0	-0.12264	-0.440108	0	0.206172	0.0779104
ENSDARG00000039605	methionine adenosyltransferase I, alpha	1	0	0.00761243	-0.158671	0	-0.162356	0.0443191	0	-0.168052	-0.184889	0	0.021074	-0.0229984	0	-0.594023	-0.215541	0	-0.222148	-0.156941	0	0.272517	0.401994	0	-0.10898	-0.293792
ENSDARG00000045089	amyloid P component, serum	1	0	-0.338675	-0.505962	0	-0.0364226	0.459956	0	-0.542455	-0.690496	0	0.473663	-0.130543	0	-0.947833	-2.07177	0	-0.0836379	-0.0397254	0	0.809899	0.213552	0	-0.176037	-0.429884
ENSDARG00000038639	ELOVL family member 6, elongation of long chain fatty acids like	1	0	0.836972	-0.237737	0	-0.151325	0.15788	0	0.581213	-0.314423	0	0.519212	0.0896939	0	1.86529	0.562583	0	1.04715	0.722951	0	1.37235	1.90417	0	1.27306	0.747286
ENSDARG00000038703	hexokinase domain containing 1	1	0	-0.195526	-0.318588	0	-0.464423	-0.303834	0	-0.720451	-0.816852	0	-0.169445	-0.183975	0	-0.576888	0.0533782	0	0.547839	0.626092	0	-0.434954	0.301476	0	-2.31118	-2.07753
ENSDARG00000077069	serglycin	1	0	-0.135382	0.0956503	0	-0.245474	0.583069	0	-0.049361	0.450201	0	0.0342932	0.25174	0	-0.453396	0.21654	0	0.258679	0.315497	0	-0.326522	-0.518167	0	-0.12551	0.711388
ENSDARG00000014994	TATA box binding protein	1	0	0.404012	0.6343	0	-0.332061	0.103661	0	0.405261	0.274288	0	-0.0563149	0.373975	0	3.68986	1.47136	0	-0.0813048	0.194959	0	-0.28389	1.63898	0	1.89637	0.876108
ENSDARG00000039423	si:ch211-217g15.3	1	0	-0.215444	-0.215444	0	-0.650851	-0.591522	0	-0.391541	-0.595318	0	-0.107959	-0.234093	0	-0.235183	0.376702	0	0.362012	0.448198	0	1.31215	1.12824	0	0.36285	0.231174
ENSDARG00000039429	adenosine kinase a	1	0	-0.0997511	-0.772155	0	-0.373901	-0.275772	0	-0.395186	-0.738661	0	0.0435542	-0.279737	0	-1.18672	-0.127744	0	-0.149584	-0.153178	0	0.102674	0.0268548	0	-0.47316	-0.536046
ENSDARG00000061375	sphingosine-1-phosphate lyase 1	1	0	-0.00437078	0.126857	0	-0.138134	0.401658	0	0.364317	0.868389	0	-0.866141	-0.160088	0	-0.402721	0.0704343	0	0.341838	0.890636	0	0.011421	-0.0137121	0	0.0996633	0.455416
ENSDARG00000006497	reticulon 1a	1	0	0.0577084	0.127201	0	-0.19664	-0.00333618	0	-0.123036	0.16788	0	0.57657	0.572094	0	-2.91567	-2.65083	0	-0.144157	-0.264853	0	0.0279522	-0.291168	0	0.751194	0.823441
ENSDARG00000013763	ribosome binding protein 1 homolog a (dog)	1	0	-0.00787042	0.0558844	0	-0.279151	0.123063	0	-0.153966	0.255749	0	-0.326396	0.0692132	0	-0.687312	-0.73511	0	-1.8107	-0.57475	0	-0.394126	0.278938	0	-0.979241	-0.555553
ENSDARG00000069192	zgc:163030	1	0	0.602317	0.424539	0	-0.453994	-0.679343	0	1.65376	0.469924	0	0.708652	-0.270427	0	2.82031	0.962933	0	-0.0634285	-0.0245056	0	1.1456	1.76848	0	0.898065	1.0122
ENSDARG00000007795	cystatin C (amyloid angiopathy and cerebral hemorrhage)	1	0	-0.0898035	0.290826	0	0.207522	1.57992	0	0.0437549	1.59383	0	0.460379	0.51545	0	-2.16855	1.91537	0	0.991104	0.751958	0	1.2977	0.205675	0	-1.18947	0.926079
ENSDARG00000005454	transforming, acidic coiled-coil containing protein 3	1	0	-0.105147	-0.209376	0	-0.00391884	0.431615	0	-0.100493	-0.650339	0	1.62848	1.98583	0	1.78093	0.673207	0	0.678526	0.519357	0	-0.550525	0.848143	0	0.70333	0.290227
ENSDARG00000006003	v-myc myelocytomatosis viral oncogene homolog 1, lung carcinoma derived (avian) a	1	0	-0.124052	0.716553	0	-0.238529	0.412448	0	1.2778	0.360004	0	0.0537275	0.553163	0	2.32061	1.02675	0	-0.178355	0.480399	0	-0.33004	1.43411	0	1.88706	1.22296
ENSDARG00000002509	zgc:153911	1	0	-0.228041	-0.0488587	0	0.316018	1.85096	0	-0.2807	0.622232	0	1.14714	2.47719	0	0.149783	1.26874	0	0.333268	2.44009	0	1.72514	2.12493	0	-0.0839231	0.681688
ENSDARG00000039150	legumain	1	0	0.260182	0.490497	0	0.314547	0.36051	0	-0.0860608	-0.00407693	0	0.446062	0.390432	0	-0.774288	0.219916	0	1.33797	1.93914	0	-0.527279	-0.844269	0	-0.236866	0.540439
ENSDARG00000029818	serine/arginine-rich splicing factor 5a	1	0	0.587151	0.887798	0	0.0136051	1.3078	0	0.659133	1.63688	0	1.33769	2.10819	0	-0.76095	2.23668	0	2.11635	2.74592	0	2.16117	2.28208	0	1.48519	1.36999
ENSDARG00000002197	phosphorylase, glycogen; liver (Hers disease, glycogen storage disease type VI)	1	0	0.111557	0.29637	0	0.155214	0.273077	0	-0.0342613	0.0314512	0	0.596855	0.259769	0	-0.343909	-0.992174	0	0.192408	0.0697935	0	0.34293	1.16857	0	-0.34066	-0.489192
ENSDARG00000039243	zgc:152791	1	0	-0.537529	-0.460225	0	-2.12932	-0.354165	0	0.0745419	0.339556	0	-0.427287	-0.346001	0	-1.48046	-0.26708	0	-0.452036	-0.309982	0	-0.3719	-1.00384	0	-0.0844536	-0.114584
ENSDARG00000074754	si:dkey-188i13.9	1	0	0.278808	-0.536551	0	-1.9426	-0.756954	0	0.04263	-0.215378	0	-0.258143	0.084378	0	-1.87733	-0.395073	0	-0.479745	0.0234687	0	0.505092	-0.342138	0	0.61162	-0.0231964
ENSDARG00000006729	eukaryotic translation initiation factor 3, subunit 6 interacting protein	1	0	0.343289	0.682956	0	-0.41185	-0.043547	0	-0.206346	0.145214	0	-0.0387966	0.153338	0	-1.29112	-0.56186	0	-0.991827	-0.574312	0	-0.122855	-0.477132	0	0.361698	-0.0179349
ENSDARG00000052856	KH domain containing, RNA binding, signal transduction associated 1a	1	0	-0.0647251	0.520073	0	0.775885	2.47308	0	0.0612709	1.44176	0	0.26364	1.10529	0	1.04514	2.30568	0	1.56711	2.37073	0	0.916003	2.03883	0	-0.00552878	1.5641
ENSDARG00000087377	limb bud and heart development	1	0	0.412388	0.61823	0	0.0249306	0.426799	0	0.100585	0.986637	0	-0.332924	-0.134151	0	0.135739	0.449118	0	0.070947	0.778	0	-0.62175	-0.589081	0	0.390313	0.479811
ENSDARG00000037640	aurora kinase B	1	0	0.179287	0.139419	0	-0.00577659	0.144119	0	0.909289	-0.501461	0	1.03205	1.0048	0	1.68614	0.820973	0	0.262778	0.752191	0	-0.638574	0.809893	0	1.2314	0.841493
ENSDARG00000074971	Uncharacterized protein	1	0	-0.406681	0.177821	0	-1.02341	0.791776	0	-0.302821	-0.260752	0	-0.387065	0.18027	0	-0.860053	0.715972	0	0.0520112	0.238821	0	-1.21888	-0.349493	0	-0.470905	-0.0388468
ENSDARG00000002344	tubulin, beta 4B class IVb	1	0	0.485391	1.17251	0	0.210515	2.36954	0	0.605014	2.13463	0	0.244278	1.92955	0	1.77108	2.60691	0	0.239308	2.58497	0	-0.54328	0.843954	0	0.832689	2.10443
ENSDARG00000041619	guanine nucleotide binding protein (G protein), beta polypeptide 2-like 1	1	0	0.273893	0.350362	0	-0.404935	0.127413	0	-0.0112051	0.359227	0	-0.0878782	0.17419	0	-1.15811	-0.27514	0	-0.620856	-0.159433	0	0.100749	-0.163714	0	0.398844	0.156597
ENSDARG00000007960	heterogeneous nuclear ribonucleoprotein A/B	1	0	0.0993218	0.596976	0	-0.531411	1.9542	0	-0.30247	1.25026	0	0.0380025	0.999318	0	-1.49365	1.35869	0	0.170634	2.09355	0	-0.95067	0.24389	0	-0.126937	1.24179
ENSDARG00000003693	histidyl-tRNA synthetase	1	0	0.356324	0.699539	0	0.0425091	1.83635	0	-0.614401	0.0214879	0	-0.610605	0.155257	0	-1.61807	0.545386	0	-2.28361	-0.52047	0	-0.13992	-0.105435	0	-0.202938	0.542277
ENSDARG00000087636	high mobility group nucleosome binding domain 1	1	0	-0.170081	-0.543677	0	0.128277	0.853013	0	-0.449261	0.084651	0	-0.109783	-0.796023	0	-1.24354	1.62245	0	1.29554	1.50517	0	0.716566	-0.44705	0	-1.34868	-0.67422
ENSDARG00000058206	sb:cb252	1	0	-0.245684	0.0123942	0	0.229795	1.284	0	-0.676852	-0.0028289	0	0.772644	0.902201	0	-0.463223	0.980395	0	0.421222	0.388684	0	0.32079	1.47421	0	-0.167246	0.0249722
ENSDARG00000003035	heat shock protein 9	1	0	-0.193059	0.38085	0	0.219618	1.75005	0	-0.167738	0.706211	0	-0.996047	-0.436322	0	-0.21071	0.989577	0	-1.81322	-0.492941	0	-0.856027	0.133181	0	-0.360282	-0.0430773
ENSDARG00000003523	intelectin 3	1	0	-0.206154	-0.206154	0	-0.491508	0.400206	0	-0.643224	-0.651239	0	0.381145	0.439517	0	-1.00746	-1.15582	0	-0.161458	0.554778	0	0.44909	1.20846	0	0.0352746	0.0132609
ENSDARG00000075014	sequestosome 1	1	0	0.143351	1.30149	0	0.156895	1.83219	0	0.192164	1.03377	0	1.34282	2.95201	0	-0.524101	2.11849	0	0.534212	2.24526	0	-0.103673	0.727616	0	0.532751	1.24956
ENSDARG00000004926	stem-loop binding protein	1	0	0.10816	1.01698	0	-0.272861	0.646322	0	1.00814	1.23498	0	0.35391	0.991397	0	2.72371	1.61207	0	0.0561954	1.39854	0	0.19352	1.86778	0	1.41013	1.51674
ENSDARG00000094434	serine peptidase inhibitor, Kazal type 2 (acrosin-trypsin inhibitor)	1	0	0.102455	-0.425066	0	-0.33087	0.228299	0	-0.170846	0.338594	0	-0.116871	-0.507728	0	-0.127381	0.336331	0	0.336902	0.497314	0	0.372371	0.315772	0	-0.3393	-0.152552
ENSDARG00000091736	serine peptidase inhibitor, Kazal type 2 (acrosin-trypsin inhibitor)	1	0	0.226288	0.287304	0	-0.38347	0.101901	0	-0.0876804	0.729555	0	0.183721	-0.0447245	0	-0.148048	0.125813	0	1.50696	1.29125	0	0.148673	0.206065	0	0.153062	0.553425
ENSDARG00000057423	PRELI domain containing 1a	1	0	0.263212	0.579046	0	-0.17574	1.62345	0	0.287067	1.09015	0	-0.265815	0.34583	0	-0.617417	0.589092	0	-0.29932	0.32859	0	-0.225292	0.751209	0	-0.0980921	0.288119
ENSDARG00000056874	lysozyme g-like 1	1	0	0.115894	-0.380545	0	-0.0104572	1.07393	0	-0.28327	0.329995	0	0.12159	0.312143	0	-0.933698	0.767524	0	0.463738	1.30476	0	-0.599667	-0.454982	0	-0.208403	0.41049
ENSDARG00000053684	aldolase b, fructose-bisphosphate	1	0	0.0380686	0.0439067	0	-0.18641	-0.28649	0	-0.265914	-0.143366	0	0.0473393	-0.0206686	0	-0.635981	-0.377278	0	-0.190855	-0.300179	0	0.410444	0.376918	0	-0.476015	-0.459614
ENSDARG00000057026	ras-related nuclear protein	1	0	0.494991	1.02071	0	-0.731499	1.42485	0	-0.0965814	0.779425	0	-0.192022	0.847487	0	0.34458	1.18759	0	-1.49089	0.0596219	0	-0.556922	-0.636085	0	0.25349	0.536571
ENSDARG00000076667	cyclin G1	1	0	-0.0113979	-0.166063	0	-0.110246	0.919912	0	0.0587138	0.543482	0	0.28703	1.00876	0	0.214611	0.618319	0	-0.205731	-0.0248396	0	0.405697	-0.440117	0	0.913972	0.341626
ENSDARG00000056127	polymerase (RNA) II (DNA directed) polypeptide G-like	1	0	0.199717	-0.260093	0	-0.687257	-0.262922	0	0.0846853	0.672526	0	0.119203	-0.164122	0	3.06646	0.362656	0	-1.14263	-0.56372	0	-0.707876	0.68136	0	0.654229	-0.438888
ENSDARG00000056119	eukaryotic translation elongation factor 1 gamma	1	0	0.281126	0.329833	0	-0.304368	0.103215	0	-0.0631972	0.263633	0	0.00108911	0.106704	0	-0.964025	-0.278139	0	-0.367691	-0.278472	0	0.372779	-0.122293	0	0.497895	0.2174
ENSDARG00000004078	acyl-CoA synthetase long-chain family member 4a	1	0	-0.107035	0.0526081	0	0.16286	1.25249	0	-0.137549	0.444879	0	-0.0671189	0.339536	0	-0.885549	-0.101238	0	-1.74052	-0.582516	0	-0.283429	0.269708	0	0.238378	0.5397
ENSDARG00000071567	thiosulfate sulfurtransferase (rhodanese)-like domain containing 1	1	0	0.29006	0.0393106	0	-0.0628916	0.586003	0	0.00979542	0.613002	0	-0.0860628	0.973886	0	-0.621825	1.32626	0	0.659513	0.275281	0	0.664221	0.706545	0	0.186141	0.694931
ENSDARG00000021124	cofilin 1	1	0	0.094566	-0.344004	0	-0.498987	0.857314	0	-0.0916671	0.675411	0	-0.939755	-0.566112	0	-1.14149	1.01123	0	0.21759	1.21458	0	-0.282085	-0.120571	0	-1.11197	0.58906
ENSDARG00000075421	pituitary tumor-transforming 1	1	0	0.994409	0	0	-0.315356	-0.380801	0	1.05072	0.141313	0	1.03001	1.6049	0	1.91426	0.717177	0	2.05614	1.77789	0	-0.896472	0.181194	0	0.625693	0.0365552
ENSDARG00000004402	ELOVL family member 6, elongation of long chain fatty acids (yeast)	1	0	-0.036271	-0.0660574	0	-0.200083	0.349949	0	-0.337041	0.0101824	0	1.23012	1.22817	0	-0.164324	-0.0212429	0	1.02482	1.18359	0	0.563794	0.173308	0	-1.71427	-1.24193
ENSDARG00000076108	zinc finger protein 814	1	0	0.276638	-0.0293922	0	0.189657	-0.906431	0	-0.0266708	-0.17974	0	-0.438491	-0.738941	0	-1.34506	-2.07416	0	-1.20713	-1.58367	0	0	0.54728	0	0.752614	0.546657
ENSDARG00000033227	leukocyte cell-derived chemotaxin 2 like	1	0	0.00138317	0.534057	0	-0.582651	0.251198	0	0.199252	1.12449	0	0.0263287	0.434911	0	-0.159801	-0.0609029	0	0.16578	1.94996	0	0.524509	0.350704	0	0.194733	1.16106
ENSDARG00000090889	Uncharacterized protein	1	0	-0.568493	-0.911184	0	-0.461904	0.475422	0	-0.452361	-0.301239	0	0.623745	0.58415	0	-0.716426	0.503815	0	0.344295	1.49412	0	-0.00986491	-0.992256	0	-0.529809	-0.219952
ENSDARG00000086483	Uncharacterized protein	1	0	0	0.31049	0	0	0.517797	0	-0.556019	-0.138419	0	3.1675	0.776539	0	0	0	0	2.43068	0.775546	0	1.11082	0.742732	0	1.90732	0
ENSDARG00000036171	ribonuclease like 3	1	0	0.156578	0	0	-0.553486	0.00105452	0	-0.190417	-0.200617	0	0.380092	-0.0865798	0	-0.785377	-0.753291	0	0.0327987	-0.195285	0	0.328216	0.279934	0	-0.0471023	-0.339478
ENSDARG00000036162	heterogeneous nuclear ribonucleoprotein A0b	1	0	0.347944	1.29079	0	-0.248779	1.57432	0	0.121996	1.81768	0	-0.101531	0.719723	0	-2.04058	1.21219	0	-1.12022	1.04665	0	-0.670559	1.03501	0	-0.626398	0.725245
ENSDARG00000036161	heterogeneous nuclear ribonucleoprotein A0, like	1	0	0.869281	1.97382	0	-0.410931	1.59917	0	0.282588	1.28562	0	0.193595	1.19276	0	0.489726	1.66945	0	-1.17685	1.13253	0	-0.703704	0.207328	0	0.340494	0.800436
ENSDARG00000077726	CCR4 carbon catabolite repression 4-like a (S. cerevisiae)	1	0	0.297326	0.620394	0	0.261448	1.63338	0	-0.236624	1.8268	0	0.691745	0.8999	0	-0.8129	1.63985	0	1.24362	2.68212	0	-1.00786	-0.146208	0	-1.30317	0.770876
ENSDARG00000089988	cyclin A2	1	0	0.584127	0.498496	0	-0.377963	-0.155163	0	1.36729	0.16318	0	0.987785	1.48373	0	1.75107	0.864656	0	0.0930455	0.323569	0	-0.23198	0.916677	0	1.21698	0.621015
ENSDARG00000013335	annexin A6	1	0	0.0549708	-0.0864771	0	-0.42236	-0.277737	0	-0.0679436	-0.18937	0	0.145462	0.123383	0	0.0239053	0.178723	0	-0.348479	-0.532715	0	-0.377523	-0.58598	0	0.124683	0.0882737
ENSDARG00000014139	signal recognition particle 72	1	0	0.0393157	0.543911	0	-0.26548	0.712716	0	-0.0445704	0.382888	0	-0.416	0.336129	0	0.285393	-0.184282	0	-2.93646	-1.04192	0	-0.876425	-0.142185	0	-0.156336	-0.412848
ENSDARG00000009087	CD74 molecule, major histocompatibility complex, class II invariant chain a	1	0	0.130261	-0.00939764	0	-0.792138	0.561115	0	-0.470901	-0.184498	0	0.34113	0.343168	0	-0.930813	0.496094	0	0.299179	0.957209	0	-0.709956	-1.40545	0	-0.333098	-0.269375
ENSDARG00000041607	eukaryotic translation initiation factor 4E binding protein 3, like	1	0	0.619703	0.34095	0	0.065947	-1.27029	0	0.498735	0.503325	0	-0.489078	-1.25124	0	0.10527	-0.350908	0	-0.650138	-1.77296	0	0.0412989	0.0113139	0	0.308408	0.00546633
ENSDARG00000062788	immunoresponsive gene 1, like	1	0	-0.233146	-0.461752	0	1.06669	1.86096	0	-1.51563	-0.566691	0	0.453636	0.646281	0	-0.74446	-0.0861101	0	0.121951	-0.365253	0	0.630748	1.28377	0	-0.858986	-0.217457
ENSDARG00000077169	wu:fj08f03	1	0	-0.297582	-0.297582	0	0.44144	1.14707	0	-1.26069	-0.663389	0	0.161717	0.593124	0	-0.87527	-0.363522	0	-0.116465	-0.360691	0	1.0512	1.34091	0	-0.807664	-0.272496
ENSDARG00000037488	calnexin	1	0	0.183842	0.236408	0	-0.227777	0.670621	0	-0.16189	0.201197	0	-0.975901	-0.226525	0	-0.762735	0.0868221	0	-2.42274	-0.208934	0	-0.543866	-0.0842687	0	-0.86636	-0.432539
ENSDARG00000090993	ring finger protein 4	1	0	0.299092	-0.143352	0	-0.156667	-0.668431	0	0.93111	1.05682	0	0.942328	1.86907	0	4.32933	1.29632	0	0.829756	0.341056	0	0.905871	1.60985	0	1.87061	1.04871
ENSDARG00000095543	si:dkey-27i16.2	1	0	-0.351833	-1.55206	0	-0.717755	-0.725163	0	0.0355418	-0.913426	0	-0.234785	-1.62278	0	-1.82439	-0.743737	0	0.110695	-1.03526	0	-1.17925	-3.06207	0	-0.666057	-0.875135
ENSDARG00000071806	serine peptidase inhibitor, Kazal type 2 (acrosin-trypsin inhibitor)	1	0	0	0.337187	0	-0.780976	-0.200941	0	-0.00942059	0.033529	0	-0.503916	-0.67862	0	-0.874857	-0.0650475	0	-0.249697	-0.408924	0	-0.332937	0.0014852	0	-0.474784	-0.531283
ENSDARG00000007628	dual specificity phosphatase 1	1	0	-0.21455	0.925609	0	-0.462659	1.14098	0	-0.481663	0.866162	0	-0.286411	0.84269	0	-0.321797	1.42703	0	0.554933	1.86572	0	-0.601305	-0.0910564	0	-0.38738	1.22635
ENSDARG00000037421	early growth response 1	1	0	-0.341916	-0.435418	0	-0.222164	1.93161	0	-0.760701	1.26248	0	0.396639	1.35748	0	-1.17562	1.91038	0	0.418968	1.86468	0	0.19073	0.907715	0	-1.06174	0.9616
ENSDARG00000021250	solute carrier family 25, member 48	1	0	-0.090562	-0.295604	0	-0.507597	-0.639908	0	-0.784995	-0.830819	0	-0.308274	-0.445757	0	-1.45763	-1.86643	0	-0.759075	-0.759777	0	0.0259734	-0.271298	0	-0.887104	-1.14313
ENSDARG00000019353	secreted acidic cysteine rich glycoprotein	1	0	0.176868	0.0517467	0	-0.808543	-0.19186	0	0.0405678	0.148881	0	-0.316644	-0.0776196	0	-0.583695	0.246308	0	0.0683352	-0.0641888	0	0.328535	-0.118671	0	-0.0615957	0.0233042
ENSDARG00000087693	ATX1 antioxidant protein 1 homolog	1	0	0.0472264	0.186223	0	-0.543049	0.383924	0	0.00655652	0.440584	0	0.234293	0.791557	0	-0.472542	0.801421	0	0.879237	1.10001	0	0.0828572	-0.475592	0	-0.883488	-0.27683
ENSDARG00000004261	transmembrane emp24 protein transport domain containing 9	1	0	0.123749	0.814112	0	-0.622442	1.69892	0	-0.13535	0.375641	0	-0.599476	0.0483629	0	2.03557	1.05763	0	-2.00974	0.539643	0	-0.386193	-0.581013	0	-0.63813	-0.451579
ENSDARG00000017842	synovial apoptosis inhibitor 1, synoviolin	1	0	0.350462	0.27912	0	-0.493821	0.086415	0	0.154245	-0.494898	0	-0.0252331	0.484324	0	1.65785	-0.0330459	0	-3.64043	-1.3241	0	-1.14977	-0.549218	0	0.451826	-0.523704
ENSDARG00000075666	TSC22 domain family, member 3	1	0	0.19471	1.47968	0	-1.97712	-1.03264	0	-0.793751	0.558324	0	-1.49655	-0.257786	0	-2.40693	-0.0739255	0	-2.01016	-0.72209	0	-0.790411	0.544023	0	-1.17609	-0.0517587
ENSDARG00000037097	solute carrier family 7 (cationic amino acid transporter, y+ system), member 2	1	0	-0.058651	-0.171941	0	0.13872	0.28933	0	-0.0853358	0.244724	0	0.444984	-0.0929503	0	-2.51949	-1.57221	0	0.183756	-0.503392	0	0.251164	-0.368094	0	-0.149201	-0.224294
ENSDARG00000015355	FOS-like antigen 1a	1	0	-0.0846575	0.447774	0	0.122927	1.94538	0	0.108876	1.07286	0	0.480278	1.46368	0	-1.16945	1.30506	0	1.12797	2.39585	0	-1.13953	0.258268	0	-0.374218	1.34203
ENSDARG00000023055	solute carrier family 25, member 43	1	0	0.364664	0.637773	0	-0.222427	0.154772	0	-0.0497422	0.346923	0	-0.123197	0.15469	0	-1.25522	-0.00520678	0	-0.662229	-0.14531	0	-0.365817	-0.494839	0	0.2057	0.0757882
ENSDARG00000031929	START domain containing 10	1	0	0.18144	0.463694	0	-0.12658	0.734334	0	0.183041	0.0513432	0	0.210714	0.225742	0	1.45735	0.823765	0	0.919665	1.18692	0	0.981843	1.53145	0	0.749503	0.619617
ENSDARG00000082020	Small nucleolar RNA SNORA69	1	0	0.281217	0.516222	0	-0.37561	0.391969	0	-0.0347077	0.428818	0	0.0354468	0.210238	0	-1.21082	0.00196527	0	-0.210087	0.0543387	0	0.347915	0.0179479	0	0.270935	0.146746
ENSDARG00000010625	chloride intracellular channel 2	1	0	-0.219195	-0.780316	0	-0.164543	0.482664	0	-0.238839	-0.10846	0	0.327502	-0.15838	0	-1.23345	-0.494825	0	0.522222	0.0288773	0	-1.20866	-2.16878	0	-0.375934	-0.61741
ENSDARG00000036247	transmembrane protein 144b	1	0	0.427982	-0.513283	0	-0.112772	-0.741405	0	1.08016	-0.381794	0	1.59856	1.34298	0	1.90598	0.959958	0	-0.0442595	0.595507	0	1.65386	2.93545	0	1.39441	0.932379
ENSDARG00000052792	nothepsin	1	0	0.0861504	0.268406	0	-0.966563	0.0990705	0	0.310541	0.435572	0	0.213555	0.238966	0	-2.21336	-2.09091	0	-0.315195	-0.175943	0	0.293233	0.523215	0	1.02816	0.767445
ENSDARG00000041754	chaperonin containing TCP1, subunit 2 (beta)	1	0	0.441836	0.740349	0	-0.643545	0.468151	0	-0.0949707	0.725643	0	-0.416168	0.77145	0	-1.40205	0.260777	0	-1.78567	-0.748329	0	-0.178816	-0.369552	0	0.667647	0.556336
ENSDARG00000071429	tryptophan 2,3-dioxygenase a	1	0	-0.0272665	-0.0983843	0	-0.118777	0.176745	0	-0.0696743	0.0639974	0	0.357389	0.0994774	0	-1.53927	-1.72476	0	0.0662055	-0.0227483	0	0.472405	0.329184	0	-0.024833	-0.136768
ENSDARG00000029064	ubiquinol-cytochrome c reductase, complex III subunit VII	1	0	0.413863	0.490931	0	-0.39072	0.535244	0	0.083667	0.683624	0	-0.214057	0.32228	0	-0.362417	0.58459	0	-0.139647	0.250811	0	0.107708	-0.249182	0	-0.228456	-0.121581
ENSDARG00000018145	MID1 interacting protein 1, like	1	0	0.483196	0.690679	0	-1.12346	-0.426551	0	0.569389	-0.147162	0	0.893757	-0.509534	0	2.95142	0.920075	0	1.67129	1.26552	0	0.510226	1.77703	0	2.46809	1.5154
ENSDARG00000080010	alcohol dehydrogenase 5	1	0	0.306403	-0.0696425	0	-0.602956	-0.260171	0	-0.193287	0.0754338	0	-0.0598588	0.0716739	0	-0.937419	-0.271445	0	-0.36595	-0.0476821	0	0.266509	-0.0571083	0	-0.125564	-0.316705
ENSDARG00000011094	cyclin A2	1	0	0.223701	-0.216823	0	-0.214276	0.0191343	0	0.667063	-1.22109	0	0.990781	1.32458	0	1.67669	0.448637	0	-0.442209	0.277154	0	-0.51161	0.560806	0	1.07588	0.594074
ENSDARG00000075547	matrix metallopeptidase 17b	1	0	-0.0274725	-0.00384902	0	-0.0473118	0.557519	0	0.38118	0.342356	0	0.937792	0.680083	0	-0.937297	-0.899612	0	0.410429	0.921154	0	0.00513013	0.0459847	0	0.682157	0.705603
ENSDARG00000039641	ribosomal protein L26	1	0	0.320035	0.399923	0	-0.330443	0.179579	0	-0.0629874	0.299034	0	-0.144972	0.0458566	0	-1.29787	-0.14001	0	-0.377497	-0.104765	0	0.0836223	-0.238499	0	0.300473	0.108906
ENSDARG00000019772	complement component 2	1	0	-0.452606	-0.452606	0	-0.600517	-0.12979	0	0.126947	0.175216	0	0.174272	-0.139042	0	-1.34638	-1.11725	0	-0.279821	-0.275172	0	-0.0378083	0.0915249	0	-0.294528	-0.487603
ENSDARG00000077301	myeloid leukemia factor 1	1	0	-0.00556324	-0.187076	0	-0.232945	-0.914939	0	-0.0981911	-0.0733502	0	0.791687	1.43658	0	-0.530629	-0.143498	0	-0.46227	-1.24668	0	-0.523863	-0.87354	0	0.0521014	0.309911
ENSDARG00000063624	G elongation factor, mitochondrial 1	1	0	0.189029	-0.276574	0	0.229613	0.996183	0	0.0245037	0.246303	0	-1.16714	-0.460753	0	-0.48133	-0.231272	0	-3.82285	-1.72696	0	-0.336924	-0.0368331	0	-0.479099	-0.231265
ENSDARG00000015676	NMD3 homolog (S. cerevisiae)	1	0	0.765358	0.990528	0	0.722245	1.55068	0	0.316826	0.438401	0	-1.04577	0.0937199	0	0.903619	-0.502863	0	-3.0805	-1.81542	0	0.0974769	0.762444	0	1.53199	1.03024
ENSDARG00000078683	ring finger protein 14	1	0	0.0675802	-0.14778	0	0.0321849	0.72138	0	0.282019	0.418875	0	0.255779	1.18058	0	-1.09352	0.0750354	0	0.283037	1.73153	0	-0.0450617	0.0672737	0	0.838771	1.31949
ENSDARG00000021633	SH3 domain binding glutamic acid-rich protein	1	0	0.0437151	-0.120535	0	-0.11363	-0.222572	0	-0.0476211	-0.0122191	0	-0.206192	-0.267098	0	-0.288975	-0.141469	0	0	0	0	-0.118809	-0.418878	0	-0.169943	0.0515423
ENSDARG00000087803	NADH dehydrogenase (ubiquinone) 1, subcomplex unknown, 2, 14.5kDa	1	0	0.442595	0.314165	0	-0.209391	0.79106	0	0.235362	0.690301	0	0.203852	0.399574	0	-0.583078	0.569826	0	0.606355	1.01488	0	0.0323196	-0.406722	0	-0.683271	-0.664118
ENSDARG00000089241	thyroid hormone responsive	1	0	-0.261638	-0.291121	0	0.565971	0.945421	0	-0.63225	-0.583705	0	1.28526	1.17662	0	0.661653	0.045022	0	0.803995	1.13159	0	1.52293	1.42018	0	-0.971666	-0.704917
ENSDARG00000016290	Uncharacterized protein	1	0	0.186683	0	0	-0.643839	-0.579772	0	-0.0253927	0.0679758	0	0.259251	-0.179843	0	0.042934	0.022081	0	0.530794	0.501316	0	0.376009	0.409256	0	0.273294	-0.191434
ENSDARG00000004141	zgc:92630	1	0	0.141359	0.235641	0	0.0543293	0.690164	0	-0.406347	-0.300371	0	-0.38328	0.0356512	0	-0.910744	-0.0448185	0	-0.457562	-0.0574082	0	0.577426	0.502087	0	-1.01201	-0.9912
ENSDARG00000042332	perilipin 2	1	0	-0.0759943	0.315206	0	-0.0189082	1.39975	0	-0.0460452	0.702761	0	0.355449	1.10614	0	-0.708754	1.30632	0	0.756852	2.01856	0	0.214319	0.783691	0	-0.160121	1.26865
ENSDARG00000012450	vacuole membrane protein 1	1	0	-0.0158334	-0.245967	0	-0.202582	-0.290765	0	-0.341955	-0.729323	0	-0.842329	-0.825714	0	-0.491297	-0.515692	0	-1.2456	-1.22099	0	-0.707774	-0.744704	0	-0.661672	-1.47256
ENSDARG00000069476	serine peptidase inhibitor, Kunitz type, 2	1	0	0.392952	0.485134	0	-0.120356	0.157963	0	0.00143252	-0.0434961	0	0.16263	0.26538	0	-0.171564	0.321368	0	0.351315	0.478024	0	1.11515	1.42683	0	0.016721	0.0226573
ENSDARG00000069338	zgc:152863	1	0	0.27587	0.872896	0	-0.0308058	1.16543	0	-0.0823618	0.293325	0	0.347266	0.575023	0	-0.415257	1.70165	0	-0.10392	0.895255	0	-0.671713	1.16826	0	0.29945	0.441644
ENSDARG00000055388	vitronectin a	1	0	0.20535	-0.0353408	0	-0.297053	0.30287	0	-0.0346884	0.269787	0	0.510582	0.211695	0	-1.45218	-1.68525	0	0.178966	-0.0196535	0	0.923785	0.646504	0	-0.254278	-0.545478
ENSDARG00000036848	solute carrier family 43, member 2a	1	0	1.57577	1.897	0	-0.146428	-0.621564	0	1.27642	1.91662	0	-0.194843	-0.652609	0	-1.08085	-1.01621	0	-0.777935	-2.21547	0	-0.478051	-1.28928	0	0.452657	0.514331
ENSDARG00000039490	phosphatidylinositol transfer protein, alpha a	1	0	0.358247	0.268997	0	0.202947	0.980421	0	0.279142	0.379959	0	-0.0958213	0.166966	0	0.555784	0.603528	0	-0.0148028	0.987947	0	0.0713583	0.534122	0	0.542299	0.9353
ENSDARG00000013804	calpain, small subunit 1 b	1	0	-0.0191188	0.293957	0	-0.708224	0.833751	0	-0.236417	0.424403	0	-0.182375	0.175248	0	-0.0121688	1.40505	0	0.963186	1.9025	0	0.0566207	-0.551178	0	-0.0738514	-0.152539
ENSDARG00000068846	Uncharacterized protein	1	0	0.130696	-0.328994	0	0.611824	-0.221571	0	1.04569	-0.75035	0	1.43281	0.466691	0	2.13908	1.28462	0	1.63625	1.16941	0	-0.0528069	2.1207	0	1.35633	1.15423
ENSDARG00000068840	zgc:66024	1	0	-0.498848	-0.593479	0	0.000156043	-0.886587	0	1.0279	-0.78952	0	1.5119	0.971227	0	2.09503	1.21157	0	0.119391	0.334056	0	1.42229	2.97155	0	1.25511	0.966452
ENSDARG00000033161	Uncharacterized protein	1	0	0.079607	0.153531	0	-0.0654093	0.153796	0	0.41939	0.920176	0	-0.051317	0.363035	0	0.0133426	0.0342439	0	0.389115	-0.932696	0	0.641788	0	0	-0.313399	-0.504347
ENSDARG00000040799	somatostatin 1, tandem duplicate 1	1	0	0.0747802	0.0679589	0	-0.185993	0.120046	0	1.33232	1.02655	0	-0.103437	0.104724	0	-0.297776	0.0464104	0	0.250362	-0.818551	0	-0.0455397	-0.20633	0	-0.429786	-0.801292
ENSDARG00000077236	heat shock protein, alpha-crystallin-related, b6	1	0	-0.0541824	-0.161335	0	-0.158743	-0.264366	0	0.288557	0.759888	0	-0.658318	-0.284338	0	-1.06061	0.172416	0	-0.489111	0.158266	0	-0.894264	-0.642426	0	0.144942	0.636226
ENSDARG00000028784	si:dkey-24p1.6	1	0	0.629244	0.454817	0	-0.146735	-0.225921	0	1.21793	-0.622551	0	0.0249218	-0.169394	0	1.95251	0.542158	0	-0.0532854	0.41581	0	1.4145	2.59942	0	1.67511	1.12023
ENSDARG00000076073	adaptor-related protein complex 1, sigma 3 subunit	1	0	-0.295324	-0.464289	0	0.106884	-0.126657	0	0.210661	-0.414443	0	-0.605263	-0.864981	0	0.481444	-0.0183503	0	0.270841	0.0943636	0	-0.683397	0.820018	0	0.310671	-0.255945
ENSDARG00000089690	Uncharacterized protein	1	0	0.934409	0	0	0.325174	-0.28148	0	1.27241	-0.0593184	0	0.961869	0.467791	0	2.47312	1.53394	0	-1.03711	-0.702098	0	1.57077	2.58664	0	1.62697	1.21952
ENSDARG00000068434	H3 histone, family 3B.1	1	0	0.115856	0.63172	0	-0.482185	1.40921	0	0.0256283	0.755879	0	0.690708	1.13349	0	-0.818366	1.34681	0	0.830839	1.96958	0	-0.545181	-0.244944	0	0.604149	1.13106
ENSDARG00000068436	H3 histone, family 3C	1	0	0.0203418	-1.0098	0	-0.476491	0.515889	0	-0.180077	0.587572	0	0.916183	-0.11464	0	-3.16559	1.20179	0	1.36409	0.71778	0	0.00166029	-0.555455	0	0.244696	1.14195
ENSDARG00000075659	folate receptor 4, delta (putative)	1	0	-0.230523	-0.230523	0	-1.02279	-0.566233	0	-0.236232	0.0502712	0	-0.114168	-0.00632192	0	-0.44041	0.232316	0	0.0173232	0.690605	0	0.75785	1.1691	0	0.489785	0.631176
ENSDARG00000007173	cytochrome P450, family 2, subfamily Y, polypeptide 3	1	0	-0.110825	-0.466442	0	0.0945499	-0.0879376	0	-0.555658	-0.610501	0	0.703417	0.446402	0	-0.448708	-0.331201	0	0.170888	0.202889	0	1.23258	1.30166	0	-0.208376	-0.643562
ENSDARG00000059035	P450 (cytochrome) oxidoreductase	1	0	0.110231	0.0137391	0	-0.689056	-0.495674	0	-0.130252	-0.0832716	0	-0.333698	0.0421804	0	-1.25991	-0.607955	0	-0.53649	-0.148012	0	-0.894965	-0.523101	0	0.0261878	0.130863
ENSDARG00000030949	signal recognition particle receptor, B subunit	1	0	0.36715	0.304099	0	-0.0436114	0.758155	0	0.194073	0.484752	0	-0.294517	-0.0019133	0	0.131848	-0.941966	0	-1.89557	-1.1355	0	-0.378078	-0.190848	0	0.119167	-0.102539
ENSDARG00000043128	claudin e	1	0	0.146595	0.164279	0	-0.0904597	0.226383	0	-0.627344	-0.366805	0	0.0803909	0.311294	0	-0.476139	-0.17659	0	1.21913	1.03115	0	1.21471	0.889974	0	-0.206995	0.182263
ENSDARG00000059304	coiled-coil-helix-coiled-coil-helix domain containing 2	1	0	0.164017	0.358993	0	-0.169814	1.06556	0	0.138844	0.889807	0	-0.270911	0.574049	0	-1.25453	1.25142	0	-0.738625	0.451573	0	-0.369144	-0.478697	0	-0.1918	-0.094046
ENSDARG00000070038	retinol binding protein 2a, cellular	1	0	-0.191542	-0.139535	0	-0.559025	-0.25489	0	-0.054943	0.305306	0	-0.0315617	-0.0126265	0	-0.957095	-0.714965	0	0.0579658	0.237737	0	0.153796	0.0684634	0	-0.170786	-0.275266
ENSDARG00000013489	glioma tumor suppressor candidate region gene 2	1	0	0.344577	0.548518	0	0.190076	0.258193	0	-0.213133	0.359877	0	0.248583	0.0399177	0	-1.30653	-0.240414	0	-0.219614	-0.90429	0	0.785144	0.228751	0	0.235782	0.69715
ENSDARG00000069790	dynein, light chain, LC8-type 2a	1	0	0.0605015	0.119363	0	-0.0484975	0.165512	0	0.587234	-0.105958	0	1.46207	1.79499	0	2.10232	0.948579	0	0.719281	0.859196	0	0.173287	0.961895	0	0.852855	0.4858
ENSDARG00000042379	zgc:103681	1	0	-0.0582207	0.381783	0	-0.401855	0.050382	0	-0.417872	0.237729	0	-0.751447	-0.385222	0	0.118355	-0.176498	0	0.526443	0.515671	0	0.497844	0.31973	0	0.0139789	-0.315937
ENSDARG00000069744	v-mos Moloney murine sarcoma viral oncogene homolog	1	0	0.560575	0.905556	0	0.0282765	-0.454393	0	0.900461	-0.682733	0	1.33812	1.34447	0	2.15526	1.05973	0	0.622957	1.34095	0	1.12325	2.60595	0	1.77332	1.22604
ENSDARG00000020107	ubiquitin specific peptidase 2a	1	0	0.44018	0.821784	0	0.0339264	0.185094	0	0.354844	0.820185	0	0.298733	1.07312	0	-0.351536	0.558527	0	0.0423427	0.675032	0	-0.0737679	-0.325027	0	-0.213462	0.300153
ENSDARG00000095315	wu:fb68b01	1	0	0.460123	0.243131	0	-0.236771	-0.160193	0	-0.3153	-0.283406	0	0.706854	-0.389062	0	-1.30122	-1.80401	0	0.303097	-0.643652	0	0.869836	0.380848	0	-0.453605	-1.15951
ENSDARG00000056314	alpha-2-macroglobulin-like	1	0	0.0697409	-0.0154914	0	-0.616987	0.222233	0	-0.550671	-0.258333	0	0.390728	0.0321616	0	-1.30387	-2.01326	0	-0.00390186	-0.216092	0	0.444417	0.245983	0	-0.30091	-0.485979
ENSDARG00000041645	sb:cb37	1	0	-0.37268	-0.349029	0	-0.245533	0.368324	0	-0.391659	-0.226437	0	0.560008	0.218162	0	-1.101	-1.71933	0	0.062324	-0.022517	0	1.03336	0.876055	0	-0.137192	-0.325351
ENSDARG00000069375	zgc:162608	1	0	0.377056	0.0493504	0	0.10959	1.2886	0	-0.0405465	0.561877	0	0.0100528	0.817363	0	-1.50829	-1.38161	0	-0.164053	0.839609	0	0.524408	1.04589	0	-0.0210404	0.443517
ENSDARG00000062359	sodium channel, voltage-gated, type III, beta	1	0	-0.0896708	-0.243892	0	-0.445478	-0.615853	0	0.103637	0.34528	0	-0.213388	-0.319078	0	0.252074	0.0430566	0	1.03359	0.609758	0	-0.255821	-0.523613	0	-0.100697	0.269991
ENSDARG00000040565	creatine kinase, muscle b	1	0	0.019202	0.0151596	0	-0.232428	-0.156112	0	0.279203	0.102765	0	-0.338881	-0.394361	0	-0.889954	-0.115697	0	-0.6449	-0.143828	0	-0.0665551	-0.101451	0	0.4167	0.0576686
ENSDARG00000041169	hypoxia-inducible factor 1, alpha subunit, like	1	0	1.75318	1.82089	0	-1.15743	-0.465479	0	1.1514	2.01122	0	-1.47828	-0.47933	0	-1.42125	-0.574209	0	-1.65307	-0.293029	0	-1.15329	-0.473533	0	0.15442	0.602026
ENSDARG00000061383	serine (or cysteine) peptidase inhibitor, clade F, member 2b	1	0	-0.130618	-0.491284	0	-0.441259	0.27994	0	-0.135713	0.00507423	0	0.392592	0.122831	0	-1.25178	-1.01518	0	-0.128468	-0.191236	0	0.409129	0.323078	0	-0.151984	-0.454174
ENSDARG00000025903	lectin, galactoside-binding, soluble, 9 (galectin 9)-like 1	1	0	-0.269389	-1.85608	0	0.633319	0.87476	0	-0.366949	-0.459548	0	-0.0963606	-0.673342	0	-1.85871	-0.651487	0	0.465481	-0.0434054	0	-1.69439	-3.31728	0	-0.502893	-0.211531
ENSDARG00000030479	high-mobility group box 1b	1	0	0.251285	0.649892	0	0.331195	1.29882	0	0.230642	0.979111	0	1.05906	1.85378	0	0.631065	1.86902	0	1.69546	2.22814	0	0.16001	0.387429	0	0.187508	0.780892
ENSDARG00000018605	tektin 1	1	0	0.165859	0.150323	0	-0.299963	-0.356325	0	0.0851847	-0.807084	0	1.94254	2.78324	0	0.136139	0.504796	0	0.336941	-0.276446	0	-1.15986	-0.253808	0	-1.07637	-1.08335
ENSDARG00000093176	zgc:77118	1	0	0.574265	0.460864	0	0.050568	-0.531781	0	1.41286	-0.656077	0	1.30901	0.937982	0	2.52143	1.55977	0	0.0787017	0.54962	0	0.609661	2.24989	0	1.40604	0.614341
ENSDARG00000068680	chymotrypsin-like	1	0	0.00096074	0.075317	0	-0.565889	0.0650984	0	0.385235	0.607062	0	0.100664	0.389694	0	-0.727971	-0.462737	0	0.174431	0.419065	0	0.221176	0.179068	0	0.151432	0.4505
ENSDARG00000043453	ribosomal protein S5	1	0	0.365678	0.43527	0	-0.282738	0.296164	0	-0.062458	0.372545	0	-0.0872331	0.287944	0	-1.19171	-0.0627662	0	-0.489336	0.0215907	0	0.0980307	-0.213909	0	0.353443	0.13057
ENSDARG00000016864	phenylalanyl-tRNA synthetase, beta subunit	1	0	0.335654	0.752737	0	-0.0937982	0.336792	0	-0.170813	0.473219	0	-0.505454	0.175545	0	-1.72141	-0.416151	0	-2.09554	-1.18718	0	-1.23827	-0.675366	0	-0.0595038	0.184917
ENSDARG00000087066	Uncharacterized protein	1	0	0.300847	-0.0212387	0	0.726723	0.902388	0	-0.517896	-1.47111	0	-0.18955	-0.467977	0	0.646001	0.597941	0	0.813662	0	0	1.04774	0.688562	0	-0.0420704	0.0553596
ENSDARG00000090805	Uncharacterized protein	1	0	0.0768537	-0.0337166	0	0.23613	0.572006	0	-0.777141	-0.566312	0	-0.425038	-0.488853	0	0.349762	0.14117	0	1.08666	0.641067	0	1.07896	0.431313	0	-0.0417767	-0.175771
ENSDARG00000044575	valyl-tRNA synthetase	1	0	-0.353999	0.0406032	0	-0.238581	0.964424	0	-0.985205	-0.923478	0	-1.56597	-0.424213	0	-1.1251	-0.71032	0	-4.65987	-1.44816	0	-1.14147	-0.0665958	0	-0.110245	-0.482415
ENSDARG00000040988	triosephosphate isomerase 1b	1	0	0.256774	0.495692	0	-0.624073	0.367729	0	-0.215657	0.197714	0	-0.678513	-0.394437	0	-1.45588	0.149527	0	-0.40921	0.0134	0	0.176735	-0.263672	0	-0.855738	-0.720339
ENSDARG00000040971	zgc:92606	1	0	0.554307	1.09351	0	-0.544679	-0.379322	0	0.496286	1.12952	0	-0.714209	-0.468204	0	-1.9378	-0.911195	0	-1.09431	-1.30834	0	0.810476	-0.377618	0	0.646208	0.777919
ENSDARG00000029533	ribosomal protein L18	1	0	0.190552	0.271029	0	-0.343979	0.190824	0	-0.0547237	0.348668	0	-0.0396845	0.231516	0	-1.29139	-0.204943	0	-0.428258	-0.0823407	0	0.248639	-0.134316	0	0.373269	0.114568
ENSDARG00000043301	general transcription factor IIIC, polypeptide 6, alpha	1	0	0.370196	-0.61961	0	-0.0386421	-0.856354	0	0.368685	0.307141	0	0.276006	-0.0910772	0	3.88329	1.26598	0	0.475385	0.653978	0	1.29283	1.58617	0	1.65609	0.375754
ENSDARG00000056719	solute carrier family 6 (neurotransmitter transporter), member 19b	1	0	0.0267145	-0.145374	0	-1.0448	-0.828904	0	0.252901	0.163952	0	0.0103816	-0.197824	0	-0.437113	-0.172981	0	0.888415	0.886013	0	0.180718	0.28145	0	0.765169	0.693537
ENSDARG00000056480	carboxypeptidase, vitellogenic-like	1	0	0.377325	0.33006	0	0.0534328	0.598714	0	0.305952	-0.0426461	0	0.180276	0.770268	0	-0.0274516	0.369729	0	0.601213	1.95963	0	-0.52164	-0.429535	0	0.190214	0.549056
ENSDARG00000070386	keratinocyte associated protein 2	1	0	0.138052	-0.277014	0	-0.672607	0.332672	0	-0.243248	-0.275392	0	-0.816359	0.040022	0	0.452115	-0.142001	0	-2.03151	0.277502	0	-0.68721	-0.513239	0	-0.249351	-0.881549
ENSDARG00000025254	S100 calcium binding protein A10b	1	0	0.112872	-0.0741918	0	-0.709261	-0.169108	0	-0.181545	-0.231079	0	-0.350855	-0.0612966	0	-0.835114	0.206435	0	0.218899	0.611244	0	-0.242605	-0.623016	0	-0.21665	0.252878
ENSDARG00000009978	ictacalcin	1	0	0.765454	0.43244	0	-0.5283	0.307306	0	-0.0282328	0.241907	0	-0.191752	0.158088	0	-0.530505	0.365464	0	0.372861	0.83675	0	0.667285	0.356558	0	-0.247209	0.357113
ENSDARG00000055514	ictacalcin 2	1	0	1.32852	0.833139	0	-0.293601	0.196502	0	0.0765793	-0.147446	0	-0.134775	0.321015	0	0.665867	0.604783	0	1.34061	1.44817	0	2.2615	1.95074	0	-0.674228	0.44935
ENSDARG00000040298	apolipoprotein A-IV	1	0	-0.065114	-0.135075	0	-1.0594	-0.204223	0	-0.120399	-0.0740459	0	-0.21413	0.134517	0	-1.30546	-1.09912	0	0.203199	0.298337	0	0.461451	0.395926	0	-0.0329165	-0.206278
ENSDARG00000095050	si:dkey-7f3.14	1	0	-0.221053	-0.0167857	0	-0.433346	0.259757	0	-0.545733	-0.115349	0	-0.404754	-0.425527	0	-2.05549	-2.16099	0	-0.356251	-0.16301	0	-0.373533	0.388852	0	-0.14956	0.114972
ENSDARG00000020866	zgc:194131	1	0	0.137091	0.157875	0	-1.34644	-0.602167	0	0.0542233	-0.0551335	0	-0.141335	0.109793	0	-0.813529	-0.500881	0	0.020092	0.544161	0	0.416701	0.321667	0	-0.0963602	-0.20749
ENSDARG00000040295	apolipoprotein Eb	1	0	0.217453	0.0918961	0	-0.404318	-0.0446839	0	-0.567731	-0.280828	0	-0.480514	0.244813	0	-1.58293	-0.901716	0	-0.0630805	0.213674	0	0.565524	0.0579596	0	-0.361671	-0.591128
ENSDARG00000092170	apolipoprotein C-I like	1	0	0.0422034	-0.108906	0	-0.502473	0.0495869	0	-0.308923	-0.21626	0	0.440883	0.104075	0	-1.66542	-1.62045	0	0.290656	0.120985	0	0.751481	0.423892	0	-0.295737	-0.307733
ENSDARG00000075614	zgc:193682	1	0	-0.0428074	-0.216649	0	-0.0591162	0.39594	0	-0.280064	-0.0886815	0	0.413314	0.0194674	0	-1.45601	-1.58392	0	0.161371	0.0117475	0	1.07833	0.805371	0	-0.181731	-0.257753
ENSDARG00000015866	apolipoprotein A-II	1	0	0.0128225	0.101544	0	-0.419013	0.404227	0	-0.298906	-0.323744	0	0.376101	0.184762	0	-1.29156	-1.56055	0	-0.0135129	0.0257106	0	0.703053	0.61011	0	-0.243588	-0.385406
ENSDARG00000092155	apolipoprotein C-II	1	0	0.000682836	0.0430263	0	-0.451893	-0.0098105	0	-0.304911	-0.0213692	0	-0.0817861	-0.0470784	0	-1.50564	-1.63606	0	-0.0219488	-0.0432413	0	0.496758	0.385387	0	-0.130219	-0.244515
ENSDARG00000040287	tyrosine 3-monooxygenase/tryptophan 5-monooxygenase activation protein, beta polypeptide like	1	0	0.303696	0.428504	0	-1.62746	0.950779	0	-0.419522	-0.165374	0	-0.703423	0.453848	0	-1.03498	0.967694	0	-1.49954	0.898334	0	-0.998209	-0.482053	0	-0.488437	-0.0398131
ENSDARG00000040282	zgc:92590	1	0	-0.647226	-0.376505	0	-0.421829	0.0662978	0	-0.274694	0.301852	0	0.203913	0.364351	0	0.0115934	0.205985	0	-0.389378	0.449283	0	-0.592154	0.0519506	0	0.152749	0.560415
ENSDARG00000040277	F-box protein 32	1	0	0.0522665	0.134702	0	0.154999	-0.491162	0	-0.378457	0.370986	0	-0.194411	-0.392677	0	1.3011	0.315597	0	0.345748	-0.311699	0	0.933074	0.180121	0	0.294842	0.312127
ENSDARG00000079274	zgc:66382	1	0	0.00165566	-0.0533938	0	-0.395811	0.112898	0	0.423214	0.497154	0	0.19533	0.466874	0	-0.534284	-0.390249	0	0.290358	0.480651	0	0.116172	0.0355855	0	0.163343	0.463596
ENSDARG00000073742	si:ch73-103b2.3	1	0	0.0029405	-0.0336645	0	-0.388976	0.171306	0	0.482955	0.554834	0	0.187529	0.49466	0	-0.655067	-0.303457	0	0.26899	0.524879	0	0.249695	0.0775339	0	0.14804	0.459703
ENSDARG00000075677	mitochondrial ribosomal protein L17	1	0	0.0735873	-0.879685	0	0.243501	-0.0846538	0	0.442219	1.00114	0	-0.113416	-0.116956	0	3.13685	1.44692	0	0.205508	0.78396	0	0.329412	0.565975	0	1.61784	0.763895
ENSDARG00000005112	cadherin 17, LI cadherin (liver-intestine)	1	0	-0.0391179	0.440805	0	-1.01566	-0.617769	0	-0.161198	0.310333	0	-0.12874	-0.098014	0	-0.291311	0.0704157	0	0.314554	0.602602	0	0.209505	0.481769	0	0.093396	0.260832
ENSDARG00000055730	tripartite motif containing 35-29	1	0	-0.0312835	0.0137944	0	0.94747	-0.107881	0	1.05031	-0.148212	0	0.483654	0.472273	0	2.21237	0.933341	0	1.64595	2.72818	0	2.36643	2.73552	0	0.892705	0.880356
ENSDARG00000076568	Sec61 beta subunit	1	0	0.397717	0.521702	0	-0.0709404	0.399943	0	0.0997976	0.390583	0	-0.106057	0.237807	0	0.302555	-0.316843	0	-1.00863	-0.321344	0	-0.495184	-0.208318	0	0.0497579	-0.267908
ENSDARG00000070427	S100 calcium binding protein V1	1	0	0.37526	0.393526	0	-0.164384	0.472576	0	0.031691	0.224033	0	-0.166655	-0.00514052	0	-0.131114	0.0307354	0	0.63875	0.999168	0	0.935562	0.786646	0	-0.0357379	0.691796
ENSDARG00000018048	zgc:171704	1	0	0.207514	0.04597	0	-0.520795	-0.582994	0	-0.384488	-0.648797	0	-0.386232	-0.7474	0	-0.428931	-0.265795	0	0	0	0	-1.20937	-1.25031	0	-0.220026	-0.127926
ENSDARG00000040251	cathepsin K	1	0	0.431583	0.0761087	0	0.0117526	0.155322	0	-0.114605	0.00909781	0	-0.00816306	-0.117354	0	-0.988058	0.0434709	0	0.0239718	-0.192566	0	-0.662986	-1.18565	0	-0.151111	-0.120418
ENSDARG00000074656	cathepsin S, b.1	1	0	0.297082	0.0787065	0	-0.196039	0.6599	0	0.408968	0.109116	0	0.291724	0.493054	0	1.21657	0.690294	0	0.0065412	0.480672	0	-0.997712	-0.101696	0	0.265185	0.483767
ENSDARG00000020890	tropomodulin 4 (muscle)	1	0	0.143274	0.0404022	0	-0.244735	0.103201	0	0.0835125	0.284033	0	0.0359388	-0.40247	0	-0.166113	0.289546	0	0.436384	0.333007	0	0.245057	-0.13703	0	0.448461	0.178362
ENSDARG00000011405	ribosomal protein S9	1	0	0.224608	0.297508	0	-0.374147	0.195875	0	-0.02652	0.357648	0	-0.0456384	0.220155	0	-1.17998	-0.155978	0	-0.413915	-0.0694732	0	0.12456	-0.222922	0	0.452428	0.215793
ENSDARG00000095904	PRP31 pre-mRNA processing factor 31 homolog (yeast)	1	0	0.321446	1.13986	0	0.670176	3.267	0	0.215979	1.4786	0	1.61813	3.43302	0	1.77114	2.18798	0	0.74155	2.27942	0	-0.168242	1.78488	0	1.01205	0.919112
ENSDARG00000053201	zgc:172323	1	0	-0.260007	-0.260007	0	-0.506718	0.0985854	0	0	0.323147	0	0.691451	0.903268	0	0.528352	-0.133238	0	0.756388	0	0	0.503816	0.559424	0	-0.111432	0.586832
ENSDARG00000028514	Cbp/p300-interacting transactivator, with Glu/Asp-rich carboxy-terminal domain, 4b	1	0	-0.226828	0.323737	0	-0.602783	0.875262	0	-0.0302174	0.412433	0	-0.176811	1.25887	0	0.787217	0.686772	0	-0.895344	1.76799	0	0.58439	1.49056	0	0.0105595	1.27928
ENSDARG00000079553	si:ch211-149p10.2	1	0	-0.242637	-0.498112	0	-0.0149749	1.08457	0	-0.551104	0.25976	0	0.302267	0.192846	0	-1.13825	0.828126	0	-0.0966463	1.59507	0	-0.0113676	-0.629007	0	-0.603173	0.580684
ENSDARG00000060112	syntabulin (syntaxin-interacting)	1	0	0.156764	0.321176	0	-0.212198	-0.648035	0	1.36053	0.639755	0	0.906128	0.522431	0	2.04582	0.994198	0	-0.37915	0.434309	0	0.419181	1.593	0	1.3729	0.874702
ENSDARG00000028017	tumor protein p53 inducible nuclear protein 1	1	0	0.744665	0.955305	0	-0.460491	-0.221209	0	0.199476	0.109328	0	-0.66394	1.18667	0	-1.12308	-0.267654	0	-0.450705	1.06275	0	0.531217	-0.348644	0	-0.211824	0.508974
ENSDARG00000040059	glycogen synthase kinase binding protein	1	0	0.769733	1.79552	0	-0.464189	0.269157	0	-0.310089	0.522028	0	-1.51487	0.730368	0	0.197716	0.346604	0	-2.05212	2.05709	0	-0.249758	0.532186	0	-0.0791069	0.740129
ENSDARG00000040121	proteasome (prosome, macropain) subunit, alpha type, 2	1	0	0.266689	0.689109	0	-0.90901	1.4822	0	-0.0218593	0.286454	0	0.451473	1.04021	0	0.559571	1.83003	0	0.405586	1.4298	0	-0.804199	-0.871906	0	-0.00529413	-0.0913753
ENSDARG00000079543	dihydropyrimidinase	1	0	0.0915951	-0.0203458	0	-0.722752	-0.648968	0	-0.291902	-0.263304	0	-0.0891881	-0.797251	0	-0.521974	-0.235257	0	-0.463819	-1.18333	0	0.21855	0.268327	0	-0.639878	-0.895981
ENSDARG00000016516	RNA binding motif protein 8A	1	0	0.686347	1.70292	0	0.539362	3.21024	0	0.102263	1.47381	0	0.460231	1.54292	0	1.0079	3.00961	0	0.546684	2.12553	0	1.03042	1.13989	0	0.253958	1.10228
ENSDARG00000074390	transmembrane protein 176l.4	1	0	-0.0440202	-0.11512	0	-0.180984	0.259139	0	-0.409101	-0.575738	0	-0.315341	-0.415508	0	-0.550115	0.117696	0	0.176179	0.153627	0	0.344481	-0.0366706	0	-0.415291	-0.549315
ENSDARG00000089399	transmembrane protein 176l.2	1	0	0.238284	-0.172446	0	-0.644435	-0.131966	0	0.382582	0	0	0.292242	-0.070627	0	-0.358747	-0.336363	0	0.658582	0.705643	0	0.770643	0.231986	0	0.516348	0.50386
ENSDARG00000088410	Uncharacterized protein	1	0	0.342189	0.163889	0	0.166221	-0.607921	0	0.737988	-0.994336	0	1.4275	0.922134	0	1.96759	0.966984	0	1.69937	1.56055	0	1.72929	2.4457	0	1.01379	0.720881
ENSDARG00000003820	nuclear receptor subfamily 1, group D, member 2a	1	0	0.885095	2.057	0	0.209748	1.48022	0	0.440651	1.68588	0	-0.154908	1.56343	0	-1.63114	1.59913	0	-0.533247	1.7239	0	0.594865	1.60091	0	0.59887	1.37103
ENSDARG00000053227	hepcidin antimicrobial peptide 1	1	0	-0.596444	-0.817441	0	0.167766	0.933306	0	0.444874	0.72847	0	0.403762	0.415868	0	-0.0951549	0.172657	0	0.029548	0.5279	0	-0.842694	0.244818	0	0.363915	0.969545
ENSDARG00000093817	high-mobility group nucleosomal binding domain 2	1	0	0.286125	0.310211	0	-0.154614	1.23551	0	-0.247799	0.380195	0	0.944175	0.864208	0	-1.08603	0.968997	0	2.2062	2.26793	0	0.1227	-0.951803	0	-0.650384	0.469715
ENSDARG00000091107	Uncharacterized protein	1	0	0.0843046	-0.399198	0	0.668894	0.0141015	0	0.455597	-0.308546	0	0.273202	-0.251814	0	-1.40719	-1.01011	0	-1.00355	-0.394332	0	-0.659681	-0.659681	0	-0.0861372	-0.366581
ENSDARG00000038439	fatty acid binding protein 10a, liver basic	1	0	-0.111458	-0.0507698	0	-0.13119	0.376742	0	-0.272875	-0.236469	0	0.419928	0.247496	0	-1.25625	-1.44375	0	-0.000298353	0.0416488	0	0.562835	0.453032	0	-0.283714	-0.417486
ENSDARG00000017219	poly A binding protein, cytoplasmic 1 a	1	0	0.242682	0.214093	0	0.272774	0.532308	0	-0.144806	0.28347	0	-0.0678766	-0.0165946	0	-1.89663	-0.0440174	0	-0.350882	-0.46994	0	0.306795	0.526131	0	-0.00686613	0.447989
ENSDARG00000044685	nuclear receptor subfamily 0, group B, member 2a	1	0	-0.0574502	-0.0220787	0	-0.532541	-0.165196	0	-0.360509	-0.276953	0	-0.725361	-0.683142	0	-0.32123	-0.234699	0	0.137913	0.12314	0	0.687727	0.794346	0	-0.555101	-0.11559
ENSDARG00000077559	Uncharacterized protein	1	0	0.313295	0.149827	0	0.0479719	0.53713	0	-0.366244	-0.120613	0	0.352525	1.12268	0	-1.06952	1.04019	0	0.847473	1.21387	0	0.414559	1.33202	0	-0.237222	-0.0624316
ENSDARG00000004964	cytochrome P450, family 4, subfamily T, polypeptide 8	1	0	0.0492172	0.179829	0	-1.22198	-0.578095	0	-0.164735	0.249385	0	-0.0483088	-0.119518	0	-0.688161	-0.0410599	0	-0.138069	-0.16127	0	-0.169815	0.360649	0	-0.0583756	-0.447697
ENSDARG00000016494	dopa decarboxylase	1	0	0.0495224	-0.131704	0	-0.789449	-1.01489	0	0.583437	0.516009	0	-0.149411	-0.111834	0	-0.863763	-0.0273395	0	0.209931	0.465536	0	-1.02952	0.0397448	0	-0.466712	-0.207746
ENSDARG00000070656	si:ch211-69g19.2	1	0	0.196661	0.74862	0	-0.0304955	0.410806	0	1.74658	0.465243	0	1.47782	1.68787	0	1.81543	0.921438	0	0.716991	1.26376	0	-0.595689	0.821302	0	1.26335	0.701549
ENSDARG00000057687	zgc:172086	1	0	0.000868122	-0.28084	0	0.20127	0.413644	0	0.109427	0.93385	0	0.116021	0.439673	0	0.622006	0.969349	0	-0.741526	0.0512717	0	0.313216	0.349559	0	0.541399	0.264316
ENSDARG00000094385	si:dkey-85k15.6	1	0	-0.387894	-0.350728	0	0.250571	-0.431725	0	0.0787177	-0.11871	0	-0.16702	-0.334359	0	0.268907	-0.218738	0	0	0	0	0.0243589	-0.98058	0	-0.1861	-0.0178651
ENSDARG00000038424	complement component 4A (Rodgers blood group)	1	0	0.248143	-0.1395	0	-0.210097	-0.116861	0	-0.184538	-0.296624	0	0.298345	-0.201331	0	-1.40643	-0.771626	0	0.0290342	-0.176526	0	-0.0272386	-0.268769	0	-0.396574	-0.569146
ENSDARG00000043457	glyceraldehyde-3-phosphate dehydrogenase	1	0	0.0587446	-0.0456653	0	-0.276983	-0.0924558	0	-0.0418266	0.14283	0	-0.0248935	0.0334635	0	-0.261987	-0.416749	0	-0.291308	-0.0750738	0	0.0437564	-0.0763603	0	-0.217913	-0.323374
ENSDARG00000056379	si:ch211-154o6.6	1	0	0.274478	-0.516361	0	-0.49356	-0.717428	0	-0.650542	-1.12591	0	-0.534979	-0.639449	0	-2.1233	-1.54637	0	-0.661272	-0.897394	0	-0.399488	-0.846037	0	-0.387419	-0.857566
ENSDARG00000055475	ribosomal protein S27, isoform 2	1	0	0.333519	0.524093	0	-0.512678	0.418228	0	-0.0773807	0.425308	0	0.0537031	0.446149	0	-1.5263	0.111272	0	-0.275804	0.0710416	0	0.236007	-0.3369	0	0.377849	0.219303
ENSDARG00000030602	ribosomal protein S19	1	0	0.314917	0.341408	0	-0.408236	0.298964	0	-0.078986	0.361361	0	-0.0729123	0.220359	0	-1.15141	0.000203187	0	-0.370579	-0.0405796	0	0.240112	-0.0722784	0	0.34954	0.222557
ENSDARG00000079175	sc:d173	1	0	-0.189068	-0.0421115	0	-0.244268	0.132395	0	-0.158447	0.205416	0	0.229179	0.0352869	0	-0.714939	0.436453	0	0.895401	0.833301	0	-0.527579	-0.556566	0	0.0688962	0.13569
ENSDARG00000042993	trypsin	1	0	0.0426813	0.129937	0	-0.505257	0.114978	0	0.481279	0.59367	0	0.0996954	0.445951	0	-0.514744	-0.276162	0	0.251212	0.493785	0	0.258083	0.176424	0	0.182924	0.471024
ENSDARG00000006598	serum/glucocorticoid regulated kinase 2b	1	0	0.136739	0.100117	0	0.0617388	0.557842	0	0.406121	1.25591	0	0.774067	0.939146	0	-1.16583	1.69728	0	0.639558	0.779863	0	-1.08715	-0.546589	0	-0.677074	0.674491
ENSDARG00000009018	Rhesus blood group, B glycoprotein	1	0	-0.0620383	-0.154371	0	0.304343	0.255431	0	-0.556872	-0.513221	0	0.534946	-0.448009	0	-0.386293	-0.0129635	0	0	0.992027	0	0.434742	0.269326	0	0.260043	0.0768442
ENSDARG00000015543	S100 calcium binding protein A1	1	0	0.459934	0.282048	0	0.134559	-0.639843	0	1.06362	-0.168132	0	1.02384	0.519403	0	2.16715	1.23484	0	0.784747	1.44351	0	2.06853	3.11709	0	1.26583	0.817681
ENSDARG00000016173	chaperonin containing TCP1, subunit 3 (gamma)	1	0	0.37443	0.786432	0	0.0132	1.72651	0	-0.17308	0.507452	0	0.0685245	1.30338	0	-0.992951	0.621288	0	-1.57901	-0.0970772	0	-0.0875701	0.227682	0	0.491483	0.520093
ENSDARG00000054814	si:ch211-251p5.5	1	0	0.0173296	-0.0526353	0	0.229502	0.581542	0	-0.0217372	0.583079	0	0.364921	0.129472	0	0.276987	0.037618	0	0.0123208	-0.288744	0	0.923076	0.428003	0	-0.482083	-0.015354
ENSDARG00000090352	si:dkey-97i18.5	1	0	0.195007	-0.216605	0	-0.0083415	0.05222	0	-0.145055	-0.0869515	0	0.563225	0.422242	0	-0.903861	-0.53647	0	0.165818	0.586635	0	0.429696	0.317558	0	0.339764	0.320843
ENSDARG00000075719	complement component 1, s subcomponent	1	0	0	0.182904	0	-0.580126	0.076954	0	-0.464446	-0.737329	0	0.525406	-0.0333689	0	-1.21709	-1.72939	0	0.112176	-0.155889	0	1.03367	0.781565	0	-0.249471	-0.514641
ENSDARG00000092052	glutathione S-transferase kappa 1	1	0	-0.0403548	-0.0679458	0	-0.621807	-0.0957993	0	-0.102008	0.0192846	0	-0.530473	-0.389349	0	-0.354333	0.203906	0	1.37536	1.4204	0	-0.5357	-0.443875	0	0.121661	0.260654
ENSDARG00000037158	regulator of chromosome condensation 1	1	0	-0.136222	-0.197992	0	0.054335	0.927213	0	0.312555	-0.394563	0	-0.462236	0.19995	0	1.86423	0.575811	0	-1.84175	0.00102996	0	-0.300829	1.52171	0	1.16547	0.821739
ENSDARG00000029230	purine nucleoside phosphorylase 4b	1	0	0.144677	0.0314733	0	-0.321838	0.394856	0	-0.188223	0.0467572	0	0.189542	-0.0382674	0	-1.38718	-1.80329	0	-0.0401104	-0.125135	0	0.517398	0.487764	0	-0.101239	-0.191765
ENSDARG00000090697	eukaryotic translation initiation factor 3, subunit E, a	1	0	0.265562	0.49267	0	-0.363084	0.38287	0	-0.0984655	0.338664	0	-0.0820356	0.208399	0	-1.13325	-0.118628	0	-0.560531	-0.186569	0	0.17335	-0.205456	0	0.468432	0.136512
ENSDARG00000001890	STT3B, subunit of the oligosaccharyltransferase complex (catalytic)	1	0	0.288823	0.223735	0	0.0194212	0.577317	0	-0.330304	0.233914	0	-0.904864	-0.187404	0	-0.165019	-0.551152	0	-2.67527	-0.577184	0	-0.0125887	0.705836	0	-0.637073	-0.393916
ENSDARG00000070178	si:ch211-225p5.3	1	0	0.319305	0.405403	0	-0.455548	-0.588219	0	1.1055	-0.124893	0	1.22842	1.49874	0	2.57658	1.22426	0	0.401147	0.470783	0	-0.304829	1.34557	0	1.08797	0.833211
ENSDARG00000040081	zgc:66432	1	0	1.01977	0.598086	0	-0.368072	-0.731739	0	1.5461	0.453186	0	0.625861	0.216183	0	2.00575	1.0876	0	0.771829	1.32174	0	0.756943	1.98676	0	1.95917	1.48629
ENSDARG00000070000	thioredoxin interacting protein b	1	0	0.101177	-0.295967	0	-0.233852	-0.348393	0	0.17201	-0.315622	0	0.104671	-0.205806	0	-0.60787	-0.365336	0	0.199413	0.494553	0	-0.131509	-0.631081	0	-1.02376	-0.350084
ENSDARG00000079946	squalene epoxidase	1	0	-0.0557165	-0.348085	0	-1.14286	0.0395721	0	-0.537597	-0.581837	0	0.516964	0.423068	0	-0.189768	-0.237461	0	-0.648596	0.472788	0	-0.214558	0.372152	0	0.271268	0.391129
ENSDARG00000089586	Uncharacterized protein	1	0	-0.147841	-0.316878	0	-0.76267	-0.967583	0	0.107248	-0.133456	0	-0.324075	-0.236647	0	0.800361	-0.231946	0	-0.0395535	-0.23424	0	-1.62641	-0.910309	0	-0.0969582	0.0598984
ENSDARG00000039914	glyceraldehyde-3-phosphate dehydrogenase, spermatogenic	1	0	0.286318	0.553941	0	-0.55302	0.5008	0	0.0448522	0.722301	0	-0.560993	0.0423681	0	-1.28423	0.380919	0	-0.400168	0.299181	0	-0.751582	-0.407543	0	-0.36769	0.45415
ENSDARG00000095863	zgc:161979	1	0	0.317434	0.416706	0	-0.983414	0.225137	0	-0.0811494	0.0760451	0	-0.0301734	0.268587	0	-0.945761	-0.53617	0	0.117504	0.319218	0	0.351035	0.610325	0	-0.10086	-0.11935
ENSDARG00000095169	si:dkey-152b24.6	1	0	0.171168	-0.186418	0	-0.0230383	-0.456131	0	0.795444	0.180575	0	0.469865	0.698262	0	2.41978	0.551961	0	-1.01464	1.08319	0	1.30671	2.88332	0	1.26904	0.613628
ENSDARG00000021849	si:dkey-256h2.1	1	0	0.078593	-0.306822	0	-0.457796	-0.854535	0	0.590335	-0.664301	0	-0.0908252	-0.335323	0	1.92166	0.743564	0	0.413858	0.485823	0	-0.594639	0.347281	0	0.797341	0.197125
ENSDARG00000005791	ribosomal protein L28	1	0	0.230731	0.378408	0	-0.366764	0.335503	0	-0.0864276	0.346019	0	-0.0470893	0.230725	0	-1.29216	-0.157273	0	-0.349502	-0.0130843	0	0.281639	-0.11274	0	0.357617	0.153032
ENSDARG00000042010	Pyruvate kinase	1	0	-0.244798	-0.129351	0	-0.450988	0.0602343	0	-0.290127	-0.034941	0	0.100782	-0.00611524	0	-0.979198	-0.645153	0	-0.206405	-0.169409	0	0.252322	0.269229	0	-0.171859	-0.244227
ENSDARG00000052717	F-box protein 43	1	0	0.446745	0.30765	0	-0.382881	-0.953618	0	1.09421	-0.919962	0	1.69756	1.16675	0	1.69737	0.819219	0	-0.197013	0.249483	0	0.233821	1.74398	0	1.33534	0.850229
ENSDARG00000009867	adenylosuccinate synthase like 1	1	0	0.05006	-0.0727349	0	-0.101234	-0.216051	0	0.143023	0.248084	0	-0.2191	0.235626	0	-0.511575	-0.145562	0	-0.237977	-0.166292	0	-0.26641	-0.383922	0	0.201675	-0.00434177
ENSDARG00000086639	SIVA1, apoptosis-inducing factor	1	0	0.215286	-0.122339	0	0.292246	-0.6587	0	0.986221	-0.24118	0	0.768083	0.201819	0	2.58264	1.60595	0	0.133469	0.577517	0	0.342004	2.67591	0	1.32121	0.721845
ENSDARG00000074014	zgc:194275	1	0	-0.736428	-0.462605	0	-0.718027	-0.228583	0	-0.941592	-0.503133	0	-0.481349	-0.96206	0	-0.881159	-0.0637607	0	-1.28084	-0.756971	0	-0.462489	-0.181991	0	-0.791216	-1.00278
ENSDARG00000043865	translocase of inner mitochondrial membrane 9 homolog	1	0	0.665699	1.25752	0	0.893478	1.63288	0	0.760094	1.66717	0	0.184224	0.836015	0	3.08369	1.521	0	1.07551	1.82428	0	1.40252	1.17345	0	0.95371	0.392643
ENSDARG00000075766	saccharopine dehydrogenase a	1	0	-0.114297	-0.146434	0	-0.135961	-0.298984	0	0.0151117	-0.587403	0	-0.350883	-0.259418	0	-1.00132	-0.568614	0	-0.033562	0.105006	0	-0.335797	0.077669	0	-0.33458	-0.597695
ENSDARG00000007693	nuclear factor of kappa light polypeptide gene enhancer in B-cells inhibitor, alpha b	1	0	0.583272	1.30662	0	-1.51903	0.928527	0	-1.29055	0.133548	0	-0.679004	0.737854	0	-1.20861	1.2258	0	-0.0646481	0.762115	0	-0.336695	0.0634876	0	-0.63289	0.388015
ENSDARG00000007697	fatty acid binding protein 7, brain, a	1	0	-0.0141307	-0.00133131	0	-0.544365	0.347096	0	0.168927	0.494669	0	0.318777	0.896716	0	-0.382836	-0.402697	0	-0.804444	0.268041	0	0.516174	0.448945	0	-0.595561	-0.559015
ENSDARG00000008803	myristoylated alanine rich protein kinase C substrate b	1	0	-0.0436977	0.0154465	0	-0.30494	-0.0407636	0	1.37714	0.242896	0	0.696693	0.995895	0	2.12303	0.959017	0	-0.333913	0.550859	0	0.20386	1.05694	0	1.48205	1.00203
ENSDARG00000043740	EF-hand calcium binding domain 11	1	0	0.143391	-0.051948	0	0.0772925	-1.24156	0	0.723577	0.45783	0	0.265176	0.707423	0	2.35714	1.04401	0	1.54893	1.69154	0	0.011781	1.04396	0	1.8183	1.2275
ENSDARG00000094857	deiodinase, iodothyronine, type II	1	0	0.146775	0.0189707	0	-0.0231135	-0.00387511	0	-0.11593	-0.0847359	0	-0.816526	-0.429747	0	-0.822961	0.0229585	0	-0.676493	0.19899	0	-0.400386	0.0399075	0	-1.10099	-0.204644
ENSDARG00000071164	alkB, alkylation repair homolog 1 (E. coli)	1	0	0.325544	-0.0703263	0	0.819468	0.464771	0	0.369191	0.493533	0	-0.0899119	-0.151706	0	3.99711	1.23438	0	0.125756	-1.5665	0	-0.178231	0.945507	0	1.07218	0.16009
ENSDARG00000071005	protein phosphatase 1, regulatory (inhibitor) subunit 3Ca	1	0	-0.261415	-0.413225	0	-0.492467	-0.0239242	0	-0.370293	-0.675749	0	0.245081	0.0425769	0	-1.58161	-2.08089	0	-0.638114	-1.03198	0	0.238899	-0.175076	0	-0.214828	-0.963069
ENSDARG00000044092	ATPase inhibitory factor 1b	1	0	0.0763259	0.177948	0	0.391855	0.693191	0	0.155799	0.858533	0	-0.0305759	-0.115065	0	-1.24416	0.783295	0	-0.0608374	0.0773262	0	0.795478	-0.336018	0	-0.582855	0.355194
ENSDARG00000044093	ribosomal protein L13a	1	0	0.238871	0.385264	0	-0.300139	0.300517	0	-0.134842	0.351019	0	-0.0267966	0.285048	0	-0.985546	-0.031266	0	-0.359005	-0.0894977	0	0.26852	-0.178472	0	0.401989	0.113613
ENSDARG00000003902	cathepsin L.1	1	0	0.34179	0.389328	0	-0.206292	0.264972	0	0.677594	0.34979	0	0.0711446	0.217038	0	-0.418789	-0.0232643	0	1.27864	1.7016	0	-0.179153	-0.323728	0	0.773646	2.517
ENSDARG00000028804	ankyrin repeat domain 9	1	0	-0.1914	0.0216134	0	-0.617476	-0.608228	0	-0.164515	0.400485	0	-0.242146	-0.953604	0	-0.196163	-1.12379	0	-0.143565	0.145721	0	-0.547304	-0.763954	0	-0.24926	-0.627123
ENSDARG00000042780	apolipoprotein B (including Ag(x) antigen)	1	0	0.146935	0.0665878	0	-0.0256893	0.352544	0	-0.410346	-0.255727	0	0.394605	0.0146184	0	-1.10245	-1.66984	0	0.215049	-0.0822667	0	0.855822	0.588024	0	-0.248174	-0.360902
ENSDARG00000055120	cathepsin B, a	1	0	-0.181875	0.375364	0	-0.754451	0.315786	0	-0.796071	0.265558	0	0.347214	-0.0392394	0	-0.902077	0.259367	0	0.28545	0.474782	0	-0.936185	-0.479438	0	-0.358302	0.0386018
ENSDARG00000055240	xanthine dehydrogenase	1	0	-0.160296	0.0365203	0	-0.133766	-0.319393	0	-0.0186543	0.0515489	0	0.042614	-0.599314	0	-1.12974	-1.43199	0	0.104992	-0.78144	0	0.640745	-0.0711886	0	-0.201197	-0.441942
ENSDARG00000055283	inhibitor of DNA binding 2, dominant negative helix-loop-helix protein, a	1	0	0.115935	0.198585	0	-0.0429658	1.61083	0	0.426104	1.08583	0	0.0227896	0.141789	0	1.32005	1.19336	0	2.59499	3.52875	0	1.05114	1.41946	0	0.3632	0.739499
ENSDARG00000060494	glutamyl-prolyl-tRNA synthetase	1	0	0.195019	0.689685	0	0.31817	0.786348	0	-0.481645	0.0614272	0	-0.90538	-0.0425249	0	-0.587352	-0.371483	0	-2.77481	-0.86127	0	-0.659855	0.245616	0	0.219553	0.627828
ENSDARG00000009443	zgc:92137	1	0	0.163894	0.468898	0	-0.0184727	0.400204	0	0.401179	0.578667	0	0.309968	0.539832	0	-0.634279	-0.333216	0	0.270345	0.346342	0	0.137974	-0.049491	0	0.142729	0.493886
ENSDARG00000030357	zgc:66313	1	0	-0.167951	-0.409678	0	-0.339326	-0.137376	0	-0.00257655	-0.308687	0	0.447274	0.232618	0	-0.968831	-1.61003	0	-0.32257	-0.452279	0	0.677606	0.933336	0	-0.162347	-0.445318
ENSDARG00000007377	ornithine decarboxylase 1	1	0	0.413435	1.00193	0	0.0787343	1.88708	0	0.814242	2.31457	0	0.952197	1.66833	0	0.0211938	1.46156	0	1.11695	2.65183	0	-0.543281	0.737569	0	0.804119	2.30566
ENSDARG00000014230	dihydrolipoamide S-succinyltransferase	1	0	0.348889	0.371844	0	-0.472869	-0.408341	0	-0.0293022	0.237895	0	-0.808811	-0.539852	0	-0.970388	-0.243705	0	-1.53873	-0.643142	0	-0.762164	-0.67712	0	-0.0465087	-0.203177
ENSDARG00000009264	ataxin 3-like	1	0	0.234527	0.548141	0	-0.052242	-0.17622	0	-0.00223065	0.100122	0	0.557859	0.13729	0	-1.2049	-1.04424	0	-0.61144	-0.586087	0	0.135984	0.181446	0	-0.458519	-0.64125
ENSDARG00000067759	exonuclease 3-5 domain containing 1	1	0	-0.0713727	-0.414905	0	-0.0994568	-0.632842	0	1.49763	-0.0666789	0	1.82436	2.60595	0	2.57074	1.62693	0	1.59071	1.31762	0	-0.810356	0.892842	0	1.54078	1.05654
ENSDARG00000037840	actin, alpha, cardiac muscle 1b	1	0	0.12267	-0.060409	0	-0.303659	-0.197401	0	0.103194	-0.230937	0	-0.279605	-0.307373	0	-0.968234	-0.241335	0	-0.474989	-0.173939	0	0.0652419	-0.117816	0	0.636806	-0.00477568
ENSDARG00000090768	zgc:173556	1	0	0.895784	0.561816	0	0.139359	-0.557034	0	0.880143	-0.288237	0	1.29445	0.947939	0	1.76618	0.945371	0	0.17172	0.702073	0	2.05805	3.28862	0	1.19562	0.815094
ENSDARG00000087209	zona pellucida glycoprotein 3.2	1	0	0.953359	0.594585	0	-0.0857445	-0.626449	0	1.00407	-0.102623	0	1.34001	0.854331	0	1.77724	1.00046	0	-0.0151463	0.46706	0	2.22054	3.32762	0	1.05855	0.711628
ENSDARG00000089352	zona pellucida glycoprotein 3.2	1	0	0.921528	0.562092	0	0.39222	-0.371891	0	0.78453	-0.283452	0	1.30109	0.791683	0	1.70442	0.938088	0	0.388098	0.580954	0	2.47575	3.76183	0	1.13017	0.849246
ENSDARG00000024160	hydroxyacid oxidase (glycolate oxidase) 1	1	0	0.418593	0.25132	0	-0.309731	-0.039687	0	0.0589003	0.0871164	0	0.181569	0.0628528	0	-0.571753	-0.265109	0	-0.29029	-0.201167	0	0.30281	0.478985	0	-0.493065	-0.761878
ENSDARG00000037995	decapentaplegic and Vg-related 1	1	0	0.0240254	0.00580323	0	-0.0779221	-0.959238	0	0.960047	-0.433969	0	2.03409	1.73466	0	2.00523	0.797387	0	0.0252565	0.471208	0	1.89344	2.9279	0	1.41907	0.830634
ENSDARG00000044073	fucosidase, alpha-L- 2, plasma	1	0	0.143075	0.0395033	0	0.37702	0.931925	0	0.0976552	0.385456	0	0.0420072	0.163054	0	-0.821942	0.297318	0	-0.309466	-0.0235928	0	-0.431496	-0.524111	0	-0.0704643	0.359147
ENSDARG00000032553	egl nine homolog 3 (C. elegans)	1	0	0.286621	-0.213248	0	-1.93757	-1.50364	0	-0.564133	-0.910293	0	-1.62154	-1.57852	0	-2.0848	-1.92625	0	-1.01721	-0.383852	0	-0.161151	-0.212647	0	-0.027529	-0.293698
ENSDARG00000071203	serine palmitoyltransferase, small subunit A	1	0	0.347733	1.05056	0	-0.0854405	1.8732	0	0.167837	1.67846	0	-0.278285	0.816092	0	0.455533	1.979	0	-0.099434	2.28837	0	0.182961	1.00823	0	0.769923	1.57495
ENSDARG00000086618	proteasome (prosome, macropain) subunit, alpha type, 3	1	0	0.468422	1.01946	0	-0.246065	2.09475	0	-0.226059	0.240506	0	0.428278	1.61046	0	0.531355	2.40308	0	0.662859	2.2343	0	-1.33303	-0.39478	0	0.146585	0.0106926
ENSDARG00000054753	collagen, type X, alpha 1	1	0	-0.0403502	-0.470267	0	-0.731765	-0.146116	0	0.131787	-0.16377	0	-0.813712	-1.68284	0	-0.649343	-0.466711	0	0.485894	-0.75325	0	0.291453	0.0614516	0	-0.197049	0.307189
ENSDARG00000013926	solute carrier family 16 (monocarboxylic acid transporters), member 9a	1	0	0.741818	0.860837	0	-0.543381	0.0998678	0	-0.133221	0.292417	0	0.467663	0.434284	0	-1.25027	-0.265289	0	1.85626	3.08503	0	0.00893456	0.0239061	0	-0.100438	0.559919
ENSDARG00000056643	solute carrier family 22 (organic anion transporter), member 7b	1	0	-0.066497	-0.663011	0	-0.994893	-1.01804	0	-0.344548	-0.211558	0	-0.131302	0.250782	0	-0.502344	-0.143874	0	0	0.630218	0	0.017959	0.359205	0	0.0235905	0.179124
ENSDARG00000059259	poly(A) binding protein, cytoplasmic 4 (inducible form)	1	0	-0.156419	-0.175492	0	-0.119564	-0.0868879	0	-0.0700766	0.0272999	0	0.0463832	0.0242334	0	-0.55496	-0.0357753	0	0.222933	0.467049	0	0.279373	0.0613354	0	0.0699952	0.51365
ENSDARG00000059252	zona pellucida protein C	1	0	0.576893	-0.0480746	0	-0.0203665	-0.477952	0	0.857058	-0.363048	0	1.51444	0.902866	0	1.89526	0.882476	0	0.439998	0.535888	0	2.06917	3.2463	0	1.13534	0.781673
ENSDARG00000044129	si:ch211-214p16.1	1	0	-0.22801	-0.847665	0	-0.364693	-0.297238	0	-0.545998	-0.877991	0	-0.356269	-1.09916	0	-1.42749	-0.0797402	0	0.422847	0.441093	0	-0.825423	-2.15774	0	-0.86585	-0.987821
ENSDARG00000054823	inhibitor of DNA binding 3	1	0	-0.034163	1.00536	0	-0.203114	1.35594	0	0.429517	1.79895	0	-0.266832	0.636724	0	-0.495861	0.826724	0	1.00933	2.34736	0	0.426935	0.520738	0	0.185491	1.23951
ENSDARG00000013794	Kruppel-like factor 11b	1	0	-0.0197621	1.22434	0	-0.536228	1.04522	0	0.186236	1.80196	0	-0.463142	1.47939	0	-0.790398	1.12531	0	-1.63618	1.32701	0	0.293693	1.10939	0	0.524632	1.25395
ENSDARG00000053858	cysteine-rich protein 1	1	0	0.504764	0.579056	0	-0.411937	0.34133	0	-0.109398	0.255258	0	-0.538793	-0.297455	0	-0.613254	0.456655	0	0.387225	1.0667	0	-0.542564	-0.712639	0	-0.103927	0.569637
ENSDARG00000005179	chromosome 14 open reading frame 159	1	0	0.236698	0.301606	0	-0.201878	-0.151467	0	0.158878	0.491882	0	-0.133034	0.455164	0	-1.39419	-0.305217	0	0.190134	1.01721	0	-0.615917	-0.411918	0	0.419541	0.234829
ENSDARG00000053485	aldehyde dehydrogenase 6 family, member A1	1	0	-0.170726	-0.163876	0	-0.20013	-0.149576	0	-0.23496	0.135849	0	0.0581852	-0.0910448	0	-1.18962	-0.433207	0	-0.547035	-0.603959	0	-0.0515135	-0.234985	0	-0.277513	-0.558895
ENSDARG00000006840	glycine N-methyltransferase	1	0	-0.0933279	0.0783593	0	-0.298237	-0.130409	0	-0.396846	-0.293647	0	-0.151638	-0.217057	0	-0.689265	0.116481	0	-0.300276	-0.259345	0	0.039545	0.131879	0	-0.686789	-0.757158
ENSDARG00000040479	glycoprotein hormones, alpha polypeptide	1	0	0.0280667	0.127195	0	1.19489	-1.29813	0	1.34179	1.01067	0	0.832252	1.05399	0	-0.340556	0.4394	0	0	0.839284	0	0.59283	0.141511	0	-0.432927	0.970214
ENSDARG00000091068	Uncharacterized protein	1	0	0.43572	0	0	0.49589	0.804508	0	-0.0256251	0.070812	0	-0.0585796	-0.790934	0	-0.470629	-0.333392	0	0	0.749489	0	0.45203	-0.345548	0	-0.139164	-0.609864
ENSDARG00000053217	cytochrome c oxidase, subunit VIIa 2	1	0	0.386914	0.663373	0	-0.216169	1.70752	0	0.560445	1.68638	0	0.0725186	1.15599	0	0.156557	2.27932	0	0.237938	1.69722	0	-0.301343	-0.716969	0	-0.0382894	0.517804
ENSDARG00000016117	exonuclease 3-5 domain containing 2	1	0	0.112407	0.252774	0	0.166072	-0.570668	0	1.38104	-0.22988	0	0.436572	0.459328	0	3.11958	1.07764	0	-1.42043	-0.739159	0	0.259423	2.56642	0	1.65222	1.07433
ENSDARG00000041960	olfactomedin 4	1	0	0	0	0	-0.724737	-0.281035	0	0.183743	0	0	0.0529236	0.0291827	0	-0.410489	-0.250317	0	0.512214	0.797537	0	0.154309	-0.0585037	0	0.613223	0.968803
ENSDARG00000087625	Uncharacterized protein	1	0	0.067204	-0.196587	0	-0.699504	-0.397172	0	0	0	0	0.0119259	0.0370875	0	-0.407145	-0.20606	0	0.276164	0.55397	0	0.464987	0	0	0.537925	0.75764
ENSDARG00000018119	cytochrome c oxidase subunit Vab	1	0	0.429944	0.572607	0	-0.298995	0.685152	0	0.0607195	0.663461	0	0.0307344	0.848703	0	-0.0315887	1.18325	0	-0.460123	0.784499	0	0.0191683	-0.409723	0	-0.00790632	0.123689
ENSDARG00000075118	Uncharacterized protein	1	0	-0.127126	-0.222568	0	-1.29448	-1.05699	0	0.0752175	0.0884705	0	-0.325223	-0.380926	0	-0.399158	-0.136756	0	0.18047	0.450419	0	0.240776	0.257593	0	0.49416	0.48497
ENSDARG00000086768	dUTP pyrophosphatase	1	0	0.213534	0.279006	0	-0.399243	0.826332	0	0.485559	-0.792529	0	0.170739	0.937672	0	1.7605	1.25953	0	-0.665906	0.348785	0	-1.1717	-0.085177	0	0.7794	0.255657
ENSDARG00000026039	cytochrome P450, family 1, subfamily A	1	0	0.621795	0.390532	0	-1.07658	-0.427632	0	0.496309	0.245466	0	0.268717	0.338787	0	-0.363302	0.0394315	0	0.19728	0.20637	0	0.33776	0.522877	0	0.173129	-0.269273
ENSDARG00000070472	ADP-ribosylation factor 5	1	0	0.335431	0.81925	0	-0.884837	1.04286	0	0.0168335	0.67848	0	-0.608782	0.314968	0	0.762164	0.575611	0	-1.4779	0.757699	0	-1.4257	-0.564702	0	0.48222	0.490964
ENSDARG00000095556	si:dkey-238c7.12	1	0	0.20167	0.26768	0	-0.609948	0.309291	0	-0.245315	0.241793	0	-0.341266	0.0226332	0	-0.969191	0.382275	0	-0.00259353	0.826209	0	-0.100748	-0.426766	0	-0.249319	0.258293
ENSDARG00000094719	si:dkeyp-1h4.9	1	0	0.101166	-0.266017	0	0.111895	0.090466	0	-0.393314	0.0276957	0	0.0366732	-0.738594	0	-0.707851	0.430271	0	-0.21422	1.47846	0	-0.103681	-2.35008	0	-0.469058	-0.00414864
ENSDARG00000092191	si:dkey-238c7.13	1	0	-0.240592	-0.0152597	0	-1.35285	0.199088	0	0.00598321	0.228665	0	-0.315864	-0.122028	0	-1.31486	0.187525	0	-0.467353	0.205205	0	-0.478045	-0.686644	0	-0.195764	-0.0194867
ENSDARG00000058285	carnitine palmitoyltransferase 1B (muscle)	1	0	0.486896	0.819817	0	0.440936	0.179925	0	0.814141	1.35092	0	0.44292	0.295687	0	-0.764716	-0.169161	0	-0.0269135	-0.145506	0	-0.304658	-0.885264	0	1.05053	0.970932
ENSDARG00000069630	tyrosine aminotransferase	1	0	-0.0788032	0.28368	0	-0.197844	0.458732	0	0.0420169	0.484735	0	0.480269	0.482655	0	-1.57501	-1.76258	0	-0.0609775	0.124825	0	0.673203	0.836746	0	-0.0334595	0.238077
ENSDARG00000026829	coactosin-like 1 (Dictyostelium)	1	0	0.19945	0.496126	0	-0.513523	0.828354	0	-0.599973	0.0312891	0	-0.210551	-0.0785498	0	-1.34135	0.485313	0	0.456843	1.49725	0	-0.983071	-1.28305	0	-0.531578	0.504965
ENSDARG00000041691	basic helix-loop-helix family, member e41	1	0	1.42338	1.77223	0	0.382122	0.394975	0	1.08396	1.80707	0	0.588592	0.929247	0	-1.36689	0.13343	0	2.10712	2.10335	0	0.473173	-0.615782	0	1.05524	1.4946
ENSDARG00000057698	cathepsin D	1	0	0.316759	0.654918	0	-0.32181	0.215343	0	-0.141423	0.0104737	0	0.494306	0.758679	0	-1.27651	0.635731	0	0.435898	0.822614	0	-1.46221	-1.30365	0	-0.127245	-0.245808
ENSDARG00000041595	carboxylesterase 3	1	0	-0.14121	-0.0273242	0	-0.0623025	0.385361	0	-0.660199	-0.540451	0	0.456615	0.194592	0	-1.1092	-1.73797	0	-0.114229	-0.229012	0	0.631109	0.47352	0	-0.209063	-0.432783
ENSDARG00000041623	metallothionein 2	1	0	0.547068	1.3853	0	-0.185668	-0.263434	0	-0.358373	-0.919569	0	1.3419	0.972414	0	1.56283	1.38841	0	1.35078	0.332312	0	1.62169	2.01256	0	0.967038	0.30946
ENSDARG00000030872	cholesteryl ester transfer protein, plasma	1	0	-0.155748	0.324298	0	-0.186858	0.199011	0	-0.402842	-0.214183	0	0.236788	-0.161212	0	-1.4981	-1.1981	0	-0.07152	-0.366146	0	0.556848	0.442445	0	-0.35244	-0.453797
ENSDARG00000007753	copine II	1	0	0.0586672	0.0250195	0	-0.724403	-0.662001	0	0.485664	-0.243635	0	-0.0559243	-0.0940243	0	-0.897833	-0.280851	0	0.357883	0.38195	0	-0.549924	-0.0423436	0	-0.518558	-0.805782
ENSDARG00000041450	RAB11a, member RAS oncogene family	1	0	0.0979484	0.355789	0	0.0126234	1.45823	0	-0.159396	0.521458	0	0.0633055	0.344805	0	-1.15764	1.14425	0	0.590041	1.73837	0	-0.390282	0.0384738	0	0.000189366	1.07421
ENSDARG00000012718	WEE1 homolog 2 (S. pombe)	1	0	0.54433	-0.0651553	0	-0.392509	-0.8593	0	0.947715	-0.287731	0	0.196108	0.19209	0	1.88075	0.437706	0	0.313464	0.0452449	0	-0.020369	1.33008	0	1.14898	0.630441
ENSDARG00000041108	cathepsin H	1	0	0.242942	0.374069	0	0.639474	1.46106	0	-0.131098	0.351347	0	0.149953	0.178944	0	-0.697043	0.855715	0	1.2336	1.6311	0	-0.174484	-0.573562	0	-0.182437	0.582122
ENSDARG00000015890	v-maf musculoaponeurotic fibrosarcoma (avian) oncogene homolog	1	0	0.0201713	-0.213907	0	-0.692431	-0.62139	0	-0.600771	0.235453	0	-0.00422806	-2.41985	0	-0.615413	-0.996866	0	1.1432	-0.618427	0	-0.304523	-1.06901	0	-0.0405968	-0.105247
ENSDARG00000032970	cytochrome c oxidase subunit IV isoform 1	1	0	0.307171	0.536588	0	-0.317818	0.617963	0	-0.0494567	0.52428	0	-0.05231	0.0885353	0	-0.821226	0.673755	0	-0.193798	0.285953	0	-0.0249582	-0.523929	0	-0.321537	-0.0320969
ENSDARG00000026766	BCL2-like 10 (apoptosis facilitator)	1	0	0.226796	0.708585	0	0.289815	1.59839	0	0.628081	2.02044	0	1.03317	1.47232	0	1.25492	1.5732	0	1.41686	1.88342	0	-0.0349464	-0.0438455	0	0.0818955	0.630355
ENSDARG00000006372	UDP glucuronosyltransferase 5 family, polypeptide C2	1	0	0.0637853	-0.77721	0	0.162321	0.169042	0	-0.129907	-0.473868	0	0.501503	-0.0698772	0	-1.28272	-1.49973	0	0.113797	0.00264165	0	0.392083	-0.213531	0	-0.595045	-1.09133
ENSDARG00000061480	si:ch211-132b12.1	1	0	0.647468	0.425379	0	-0.579573	-0.0292171	0	0.380535	-0.0538426	0	0.05061	0.0277095	0	-0.728201	0.0497202	0	-0.39849	-0.42382	0	-0.601945	0.137379	0	1.17985	0.548133
ENSDARG00000068372	si:ch211-132b12.5	1	0	0.157314	0	0	-1.0755	-0.735204	0	0.856935	0.84143	0	0.866395	-0.195895	0	-0.483468	0.0374339	0	-0.0269658	0.312727	0	-0.971627	-0.0699139	0	0.0507716	0.105884
ENSDARG00000094546	si:ch211-132b12.6	1	0	0.20472	0.720807	0	-1.12185	-0.818141	0	0.394343	0	0	0.462208	0	0	-0.471684	0.221226	0	0.742203	0.978513	0	0.344644	0.741747	0	0.369831	0
ENSDARG00000013931	eukaryotic translation initiation factor 3, subunit M	1	0	0.214498	0.26963	0	-0.501452	0.0422457	0	-0.0826422	0.259022	0	-0.148428	0.161827	0	-1.1443	-0.286061	0	-0.640876	-0.274808	0	-0.0121895	-0.230589	0	0.428736	0.120543
ENSDARG00000088030	ribosomal protein L35a	1	0	0.325943	0.414256	0	-0.327898	0.274617	0	-0.0480011	0.447259	0	-0.0228603	0.23015	0	-1.14675	-0.0841153	0	-0.390938	-0.0751953	0	0.180908	-0.187992	0	0.314182	0.157752
ENSDARG00000033899	adaptor-related protein complex 2, mu 1 subunit, b	1	0	0.164831	0.271406	0	-0.495052	1.02507	0	0.0967968	0.548639	0	-0.528939	0.556292	0	-0.0756809	0.432505	0	-1.81309	-0.301597	0	-0.945813	0.139389	0	0.152932	0.271286
ENSDARG00000041011	gem (nuclear organelle) associated protein 7	1	0	0.118414	0.0372353	0	-0.0623237	0.00895049	0	0.680003	0.655147	0	0.241556	0.380891	0	2.7503	1.65635	0	-0.768607	0.193324	0	-0.145762	1.23058	0	1.36501	0.919551
ENSDARG00000012256	transaldolase 1	1	0	0.173162	-0.000972991	0	-0.331094	0.551235	0	-0.349488	0.107628	0	-0.223709	0.507062	0	-0.98476	0.222672	0	-0.817221	0.752068	0	-0.777037	0.450706	0	-0.879889	-0.375794
ENSDARG00000036237	solute carrier family 27 (fatty acid transporter), member 2a	1	0	0.358547	0.491799	0	-0.262391	0.0107469	0	-0.331097	-0.0993307	0	-0.217876	-0.47962	0	-1.54413	-1.64057	0	-0.492902	-0.486304	0	0.234305	0.2672	0	-0.444773	-0.480331
ENSDARG00000005355	La ribonucleoprotein domain family, member 6	1	0	0.13072	0.124116	0	-0.315353	-0.168908	0	0.321246	0.174308	0	0.135961	0.117716	0	2.56733	0.951124	0	-0.0955959	0.802586	0	-0.373638	1.5344	0	1.57583	1.19335
ENSDARG00000028336	dihydrodiol dehydrogenase (dimeric), like	1	0	0.150326	0.383634	0	-0.318984	-0.00541452	0	0.00928065	0.242199	0	-0.199858	0.07598	0	-0.691646	0.314154	0	-0.372564	0.249887	0	-0.0711461	0.376816	0	-0.477917	-0.641051
ENSDARG00000025493	stress-associated endoplasmic reticulum protein 1	1	0	0.136547	0.390004	0	-0.375332	0.0141761	0	0.634064	0.213485	0	-0.479496	0.126397	0	2.14854	0.55565	0	-1.32784	0.0624599	0	-0.432109	0.482886	0	0.24713	-0.234299
ENSDARG00000042931	muscle-specific beta 1 integrin binding protein 2	1	0	0.409631	0.255905	0	-0.55339	-0.0870079	0	-0.0127664	0.306703	0	0.0426772	-0.00582804	0	-0.759724	-0.0888438	0	-0.40492	-0.0154873	0	0.63755	-0.0780082	0	0.472203	0.150994
ENSDARG00000005115	calumenin b	1	0	-0.18263	-0.691332	0	-0.662239	-0.52115	0	-0.1766	-1.2853	0	-0.789793	-0.864564	0	3.16065	0.234812	0	-2.23384	-1.27334	0	-0.50682	0.470626	0	0.409552	-0.829872
ENSDARG00000005842	CD9 antigen (p24) a	1	0	0.0934761	0.364072	0	-0.365106	0.169998	0	-0.273056	-0.0170827	0	0.425777	0.320784	0	-1.46879	-0.22301	0	0.871473	1.13345	0	-0.0486658	-0.327977	0	0.0176729	-0.407799
ENSDARG00000078847	si:dkey-238o13.4	1	0	0.250463	0.248573	0	-0.94893	-0.878698	0	-0.0832425	0.0716996	0	0.316223	0.558039	0	0.936951	0.500583	0	0.806505	0	0	0.68823	0.195221	0	-0.576169	-0.185096
ENSDARG00000032469	adenosine monophosphate deaminase 3b	1	0	-0.00271897	-0.247845	0	-0.132128	-0.335217	0	-0.0180857	0.124251	0	-0.0972476	-0.291756	0	-0.50231	-0.285403	0	0.430975	-0.460638	0	0.726824	1.03081	0	-0.234616	-0.392021
ENSDARG00000069037	A kinase (PRKA) interacting protein 1	1	0	0.425323	-0.625796	0	-0.0975891	-0.0417187	0	-0.0450678	-0.844954	0	-0.244641	-0.483739	0	2.28968	0.995857	0	1.8818	1.83074	0	-0.428572	0.923873	0	0.938912	0.360154
ENSDARG00000041569	carboxylesterase 2 (intestine, liver)	1	0	-0.218595	-0.153569	0	-0.198948	-0.125827	0	-0.429818	-0.311344	0	0.347198	-0.020914	0	-1.4298	-2.06014	0	-0.170217	-0.308411	0	0.371997	0.27988	0	-0.380603	-0.592359
ENSDARG00000069142	alanyl-tRNA synthetase	1	0	0.156289	0.120752	0	-0.730716	-1.01689	0	-0.4341	-0.37928	0	-0.578452	-0.971464	0	-0.929768	-1.27569	0	-1.13024	-1.44025	0	-0.0175821	-0.67889	0	0.512489	-0.112566
ENSDARG00000041182	ribosomal protein L4	1	0	0.244559	0.34631	0	-0.105551	0.362739	0	-0.0204954	0.323668	0	-0.0229201	0.210852	0	-1.31921	-0.24083	0	-0.491155	-0.163157	0	0.303893	-0.133761	0	0.37896	0.248842
ENSDARG00000014943	kinesin family member 23	1	0	-0.00856164	0.0729565	0	-0.449998	0.000257599	0	0.307528	-0.762809	0	1.37043	1.69087	0	1.94134	0.82626	0	-0.0769527	0.556599	0	-0.661191	0.888033	0	1.20309	0.747498
ENSDARG00000004823	ankyrin repeat, SAM and basic leucine zipper domain containing 1	1	0	0.115689	0.271677	0	0.0893616	-0.880564	0	1.21009	-1.55957	0	0.876684	1.43304	0	2.47613	0.961383	0	0.652044	1.01136	0	-0.440466	0.777557	0	1.53897	0.811517
ENSDARG00000095451	si:ch211-196l7.4	1	0	0.562414	1.58009	0	0.248029	1.7271	0	0.366454	1.71051	0	0.556599	1.47518	0	0.0228296	2.29154	0	1.11011	2.07693	0	0.990794	1.11269	0	0.745774	1.93945
ENSDARG00000003795	isocitrate dehydrogenase 2 (NADP+), mitochondrial	1	0	0.137284	0.335341	0	-0.296021	-0.0621276	0	-0.11466	0.146545	0	-0.21409	0.116497	0	-0.597374	0.100809	0	-0.374817	-0.19601	0	-0.13478	-0.314465	0	0.103653	0.118225
ENSDARG00000014165	signal sequence receptor, gamma	1	0	0.23088	0.363213	0	-0.137695	0.959105	0	0.0287684	0.602636	0	0.182944	0.456748	0	-0.313288	-0.264059	0	-0.016095	0.0891163	0	0.242853	0.24435	0	0.493561	0.216707
ENSDARG00000018890	small nuclear ribonucleoprotein polypeptide A	1	0	0.716348	0.507035	0	0.336536	1.44715	0	0.464578	0.935181	0	-0.447607	0.356827	0	3.08077	1.5384	0	-0.485663	0.48461	0	-0.299598	0.481574	0	1.28626	0.766515
ENSDARG00000054272	cell cycle associated protein 1b	1	0	0.0108323	0.232263	0	-0.607612	-0.909806	0	-0.182721	0.187755	0	-0.198513	-0.616877	0	-0.940134	-0.782812	0	-0.852071	-1.54289	0	-0.280452	-0.480963	0	0.277846	0.463543
ENSDARG00000032103	mitogen-activated protein kinase 6	1	0	0.635729	0.886635	0	0.0216997	1.42929	0	0.192469	1.60882	0	0.628415	1.34665	0	-0.729775	0.88537	0	1.16602	3.7241	0	-0.933844	-0.0487987	0	0.00792838	1.92276
ENSDARG00000088709	tumor necrosis factor, alpha-induced protein 8-like 3	1	0	-0.0496363	-0.387109	0	-0.5255	-0.100422	0	0.220056	-0.137275	0	-0.793024	-0.451543	0	-0.456731	0.606917	0	0.326497	1.06193	0	-0.347944	-0.166027	0	-0.597811	0.309464
ENSDARG00000040440	small nuclear ribonucleoprotein D2 polypeptide	1	0	0.600522	1.21735	0	0.722006	2.97965	0	0.329103	1.71805	0	0.126049	1.47802	0	1.29817	2.23752	0	-0.640059	1.61152	0	1.35334	1.58829	0	0.339234	0.955257
ENSDARG00000011693	tetratricopeptide repeat domain 36	1	0	0.210116	0.396754	0	-0.140821	0.194665	0	-0.0966042	-0.222985	0	0.26291	0.0417346	0	-1.16671	-1.21418	0	-0.337784	-0.128277	0	0.319088	0.511583	0	-0.359279	-0.431019
ENSDARG00000020454	proteasome (prosome, macropain) 26S subunit, non-ATPase, 8	1	0	0.0969403	0.364033	0	-0.0227537	2.38555	0	-0.0405891	0.636008	0	0.692317	1.61667	0	1.57357	2.47106	0	-0.253783	1.95512	0	-0.38256	-0.409798	0	0.378557	0.486816
ENSDARG00000061124	signal recognition particle receptor (docking protein)	1	0	0.429639	0.578388	0	0.0162746	0.475939	0	-0.379743	0.460023	0	-0.521283	-0.63442	0	-0.527976	-1.08604	0	-3.23452	-2.7387	0	-1.23793	-0.265211	0	-1.09544	-1.07757
ENSDARG00000046119	ribosomal protein S3	1	0	0.311549	0.434451	0	-0.395864	0.100801	0	-0.0386781	0.355238	0	-0.0891856	0.210721	0	-1.37266	-0.237213	0	-0.63182	-0.107632	0	-0.0174445	-0.186031	0	0.409626	0.177159
ENSDARG00000054363	wu:fd14a06	1	0	0.0215999	-0.140685	0	-0.240266	-0.0141644	0	-0.04189	-0.103261	0	0.333131	-0.425061	0	-0.761663	-0.537541	0	-0.877605	-1.51784	0	0.112527	0.222238	0	0.153804	-0.0932706
ENSDARG00000089062	cyclin B1	1	0	0.0826203	-0.180823	0	0.213867	-1.61258	0	0.675024	-0.26662	0	1.118	0.384437	0	1.98372	0.93661	0	-0.403261	0.203302	0	2.24965	3.33958	0	1.19205	0.858603
ENSDARG00000067975	ATPase inhibitory factor 1a	1	0	0.264923	0.36907	0	-0.525447	0.347146	0	0.2321	0.681022	0	-0.173921	0.484786	0	0.104243	1.07302	0	-1.13792	0.579952	0	-0.392738	-0.186842	0	0.273666	0.570612
ENSDARG00000009779	myeloid cell leukemia sequence 1a	1	0	0.353541	0.896452	0	-0.572653	1.17236	0	-0.0131053	0.633984	0	-0.214093	1.27422	0	0.286575	1.07585	0	-0.282893	1.7733	0	-1.24722	-0.339816	0	0.537366	0.701105
ENSDARG00000042620	zgc:162356	1	0	-0.060251	-0.325223	0	0.0569399	-0.0204969	0	-0.393818	0.0864262	0	-0.0348774	-0.395643	0	-1.36253	0.00211842	0	0.40077	-0.810069	0	0.174256	-0.292448	0	-1.49968	-1.58134
ENSDARG00000011648	small nuclear ribonucleoprotein D1 polypeptide	1	0	0.179942	0.803786	0	-0.230391	2.16892	0	0.148862	1.06817	0	-0.789344	0.82485	0	1.64648	1.65596	0	-2.13261	0.566416	0	-1.54297	0.605944	0	0.53956	0.153227
ENSDARG00000012688	eukaryotic translation initiation factor 1B	1	0	0.744996	1.63218	0	-0.222857	1.4942	0	0.522718	1.74078	0	0.65404	1.48814	0	-0.994496	1.74751	0	0.263692	1.34478	0	-0.0372	-0.073435	0	0.0484997	0.846576
ENSDARG00000059054	pyruvate dehydrogenase kinase, isoenzyme 2	1	0	0.45569	1.23701	0	-0.828201	-0.570617	0	-0.0248028	1.89496	0	-0.299146	-0.143953	0	-1.19226	-0.064471	0	-0.55162	0.361706	0	-0.35152	-0.473376	0	-0.237688	0.632923
ENSDARG00000075963	major histocompatibility complex class I UBA	1	0	-0.605715	-0.739305	0	1.1947	0.059924	0	-0.560835	-0.511168	0	-0.34684	-0.436744	0	1.60915	1.17031	0	1.53591	0.908535	0	0.126884	-1.17829	0	-0.866816	-0.842397
ENSDARG00000031885	proteasome (prosome, macropain) subunit, beta type, 11	1	0	0.608976	0.100897	0	-0.340853	0.443008	0	-0.447248	-0.456281	0	-0.00265656	0.207019	0	-0.950168	0.586377	0	0.245438	0.845865	0	-0.451806	-1.2225	0	-0.299822	-0.3143
ENSDARG00000037425	S100 calcium binding protein A10a	1	0	0.177285	0	0	-0.885035	-0.816256	0	0.00644997	0.0238646	0	-0.0552757	-0.186617	0	-0.476642	-0.48829	0	0.350009	0.567778	0	0.544767	0.136326	0	0.120077	0.272062
ENSDARG00000070964	si:rp71-15k1.1	1	0	0.0284434	-0.360081	0	-0.290574	0.320746	0	-0.415462	-0.776254	0	0.574498	-0.0307765	0	-1.1305	-1.75379	0	0.363166	-0.00549426	0	0.666567	0.390814	0	-0.414356	-0.753219
ENSDARG00000079901	si:ch73-15n24.1	1	0	-0.0414835	0.108159	0	-0.774337	0.0358983	0	-0.448168	-0.529378	0	0.372507	-0.00837584	0	-1.43484	-1.71967	0	-0.029956	-0.253521	0	0.911774	0.57358	0	-0.458636	-0.531932
ENSDARG00000070960	si:ch211-288g17.4	1	0	-0.168436	0.0679077	0	-0.527478	0.237778	0	-0.488945	-0.768087	0	0.379061	-0.069273	0	-1.23571	-1.88093	0	0.0749769	-0.167707	0	0.250811	0.269525	0	-0.349592	-0.504071
ENSDARG00000004017	sperm associated antigen 1a	1	0	0.174437	0.508349	0	0.0537877	1.36982	0	0.372541	1.32212	0	-0.0413459	0.775887	0	-1.24383	0.734492	0	0.0195969	2.15968	0	-0.552667	0.209259	0	0.0918163	1.50833
ENSDARG00000040432	Kruppel-like factor 2b	1	0	0.111997	0.433269	0	-0.0552588	0.644091	0	-0.583497	1.52902	0	-0.283073	1.03031	0	-0.943227	-0.183532	0	0.157641	1.4905	0	-0.481594	-0.416468	0	0.106754	0.780084
ENSDARG00000009285	ribosomal protein L15	1	0	0.391361	0.498947	0	-0.30628	0.229878	0	-0.0286328	0.372617	0	-0.0437499	0.220575	0	-1.21586	-0.20162	0	-0.479833	-0.117636	0	0.265626	-0.0776209	0	0.431558	0.133708
ENSDARG00000014499	nuclear transport factor 2, like	1	0	0.160844	0.183	0	-0.137432	0.627677	0	0.365092	0.117391	0	-0.078933	0.311499	0	1.26516	0.661727	0	-0.268953	-0.171235	0	-0.668386	0.0224097	0	0.642845	0.255135
ENSDARG00000036107	thioredoxin interacting protein a	1	0	-0.0118722	0.111587	0	-0.805001	0.569443	0	-0.373939	0.0668831	0	-0.230421	0.793629	0	-1.25418	0.497316	0	0.366917	1.75235	0	-0.678738	-0.25963	0	0.127149	0.30779
ENSDARG00000002613	replication protein A3	1	0	-0.48508	-0.123484	0	-0.807709	0.115788	0	0.294009	0.00893403	0	-0.0849843	0.199328	0	2.69916	1.08493	0	-0.277368	0.0617656	0	-0.838166	0.752164	0	0.826051	-0.092331
ENSDARG00000079916	zgc:175136	1	0	1.17455	0.932019	0	0.024281	-0.729382	0	0.936584	-0.24127	0	1.13	0.740531	0	2.0176	0.977393	0	-0.10233	0.577876	0	1.87949	2.97976	0	1.25074	1.00387
ENSDARG00000035909	major facilitator superfamily domain containing 2ab	1	0	-0.147467	0.207106	0	0.34124	1.63336	0	-0.344439	0.82416	0	0.652047	1.28656	0	1.31381	0.66029	0	0.947064	1.85565	0	-1.19661	-0.258092	0	-0.79095	-0.297541
ENSDARG00000035957	geminin, DNA replication inhibitor	1	0	0.0463759	0.0871263	0	0.198195	-0.260911	0	1.07523	0.418528	0	0.675805	0.500723	0	2.07079	0.513016	0	-0.313847	0.216524	0	1.35993	2.77059	0	1.20472	1.10245
ENSDARG00000017299	fatty acid binding protein 11a	1	0	0.275483	0.120661	0	-0.374842	-0.381452	0	0.00846001	-0.351284	0	0.62156	0.602525	0	-0.146405	0.580033	0	1.03214	1.07943	0	0.760934	-0.303996	0	1.15429	0.138925
ENSDARG00000035882	heat-responsive protein 12	1	0	-0.182751	-0.19503	0	-0.629519	-0.319171	0	-0.145093	-0.11332	0	-0.386876	-0.593751	0	-0.836408	-0.0520862	0	-0.314772	-0.493225	0	0.174325	0.283579	0	-0.38325	-0.905927
ENSDARG00000035871	ribosomal protein L30	1	0	0.414484	0.583314	0	-0.319136	0.342645	0	-0.093411	0.439749	0	0.0393075	0.334261	0	-1.27051	-0.0718023	0	-0.284448	-0.0239193	0	0.322349	-0.11946	0	0.386593	0.218505
ENSDARG00000020007	collagen, type I, alpha 2	1	0	0.0110068	-0.282211	0	-1.03345	-0.196475	0	-0.0445158	0.0729836	0	-0.319059	-0.0429256	0	-0.40991	0.108099	0	0.0731823	0.49947	0	0.00714921	-0.0964256	0	-0.107733	0.364581
ENSDARG00000023290	fatty acid binding protein 3, muscle and heart	1	0	0.167826	0.38506	0	0.0980846	0.477064	0	0.101447	0.515959	0	0.484178	0.287118	0	-1.24349	-1.06978	0	-0.459061	-0.251667	0	0.0248469	-0.545122	0	-0.235123	-0.833693
ENSDARG00000020850	eukaryotic translation elongation factor 1 alpha 1, like 1	1	0	0.19041	0.21448	0	-0.297889	0.049765	0	-0.0343001	0.231933	0	-0.141003	0.00173424	0	-1.32729	-0.350533	0	-0.605663	-0.354733	0	0.0400659	-0.193152	0	0.271693	0.170569
ENSDARG00000043509	ribosomal protein L11	1	0	0.24958	0.247712	0	-0.313584	0.217034	0	-0.066263	0.342426	0	-0.0244717	0.229491	0	-1.13081	-0.115862	0	-0.30752	0.0484721	0	0.254609	-0.122576	0	0.399199	0.195433
ENSDARG00000031511	proteasome (prosome, macropain) subunit, beta type, 2	1	0	0.333747	0.641496	0	-0.456172	1.71212	0	-0.391956	0.146295	0	0.295733	1.40978	0	-0.273069	1.79555	0	-0.574563	1.77714	0	-1.32167	-0.624358	0	0.0147765	-0.0167421
ENSDARG00000078069	ribonucleotide reductase M2 polypeptide	1	0	-0.320828	-0.800513	0	-0.23646	0.512878	0	0.821205	0.192748	0	0.656134	0.897252	0	1.61528	1.23044	0	0.435741	0.398163	0	0.507374	2.23532	0	0.555082	0.717408
ENSDARG00000076126	actin, alpha, cardiac muscle 1	1	0	0.235936	0.222409	0	-0.227402	0.0963815	0	-0.0378166	0.269554	0	-0.410689	-0.193523	0	0.438503	0.238494	0	-1.45873	-0.786973	0	-0.371354	-0.282131	0	0.0169617	0.0512838
ENSDARG00000036174	ribosomal protein L14	1	0	0.237221	0.338967	0	-0.46409	0.26527	0	-0.0644591	0.271932	0	-0.050804	0.198774	0	-1.41533	-0.00341686	0	-0.265909	-0.00970555	0	0.243284	-0.241765	0	0.352334	0.154678
ENSDARG00000069841	uncharacterized protein LOC100000433 precursor	1	0	-0.0458512	-0.232054	0	-0.0122768	-0.323464	0	0.0990441	-0.132936	0	0.151684	-0.183113	0	-0.431331	0.200497	0	0.0875643	0.00774077	0	0.0726928	0.470144	0	-0.0298657	0.384422
ENSDARG00000042641	cytochrome P450, family 51	1	0	-0.0346382	-0.235765	0	-0.78445	-0.241222	0	-0.511797	-0.461309	0	-0.0396247	0.208733	0	-1.01158	-0.394378	0	-1.12071	-0.036786	0	-0.550858	-0.469801	0	-1.00718	-1.09926
ENSDARG00000018621	solute carrier family 6 (neurotransmitter transporter), member 19a	1	0	0	0	0	-0.734574	-0.674668	0	0.107212	-0.210924	0	-0.0333789	-0.505863	0	-0.079456	-0.0862702	0	0.368962	0.204977	0	0.183325	0.0480679	0	0.480726	-0.324062
ENSDARG00000091560	Transporter	1	0	-0.413509	-0.387266	0	-0.541579	-0.595331	0	0.428383	0	0	0.302699	-0.073095	0	-0.0665284	-0.0475457	0	0.81067	0.90208	0	0.137918	0.160941	0	0.408797	-0.0710759
ENSDARG00000021864	ribosomal protein, large, P1	1	0	0.304929	0.433441	0	-0.231192	0.446399	0	-0.0764423	0.354431	0	-0.046387	0.303731	0	-1.27624	-0.0548008	0	-0.420396	-0.0318757	0	0.0534466	-0.144213	0	0.386445	0.262376
ENSDARG00000071216	si:ch211-133n4.9	1	0	0.174319	0	0	0.342091	0.617929	0	-0.368442	-0.205492	0	0.733955	0.331583	0	-0.965933	-1.60371	0	0.325363	0.12761	0	1.08129	1.03864	0	-0.201021	-0.123753
ENSDARG00000057593	ST3 beta-galactoside alpha-2,3-sialyltransferase 1	1	0	0.421231	-0.220268	0	0.0385934	-0.697848	0	1.22914	0.0388459	0	-0.123688	-0.231942	0	2.09954	0.910049	0	-0.54545	0.0151087	0	0.692456	1.76832	0	1.26746	0.836597
ENSDARG00000023082	keratin, type 1, gene 19d	1	0	1.31954	0.95031	0	-0.288019	0.391919	0	0.177542	-0.134995	0	0.0928958	-0.0323875	0	0.986983	0.676656	0	0.903784	1.59991	0	1.72846	1.37924	0	0.0291271	0.707529
ENSDARG00000036834	keratin 23 (histone deacetylase inducible)	1	0	0.155523	0.179101	0	-0.385651	-0.20048	0	-0.0261667	0.261026	0	-0.270581	-0.202177	0	-1.05524	-0.884349	0	0.0219955	0.3235	0	0.380721	0.131821	0	-0.128462	-0.157708
ENSDARG00000036830	keratin 23 (histone deacetylase inducible)	1	0	1.03719	0.460491	0	-0.423295	-0.56389	0	-0.214041	-0.211447	0	-0.511051	-0.385141	0	0.328633	-0.301795	0	0.393176	0.494534	0	1.13778	0.717319	0	-0.533518	-0.292022
ENSDARG00000059049	C-type lectin domain family 4, member M	1	0	0.0213642	-0.129686	0	0.252239	0.532761	0	-0.127424	-0.0726659	0	0.214377	-0.0100368	0	-0.95741	-0.392058	0	-0.0328712	-0.143747	0	-0.421956	-0.706729	0	-0.192675	0.157952
ENSDARG00000001303	proteasome (prosome, macropain) subunit, beta type, 8	1	0	-0.136162	-0.670796	0	-0.652356	-0.0688681	0	-0.440567	-0.565342	0	-0.161188	-0.141133	0	-0.861261	-0.0186373	0	0.406285	0.748567	0	-0.572883	-1.50044	0	-0.487496	-0.511987
ENSDARG00000016721	succinate dehydrogenase complex, subunit A, flavoprotein (Fp)	1	0	-0.0518416	0.323128	0	-0.52769	0.478464	0	0.125412	1.04542	0	-0.914477	-0.261984	0	-0.980976	0.44611	0	-1.2488	0.323808	0	-1.31305	-0.765167	0	0.136994	0.271199
ENSDARG00000071026	myeloid/lymphoid or mixed-lineage leukemia (trithorax homolog, Drosophila); translocated to, 11	1	0	0.0269262	0.0694311	0	-0.488365	-0.30449	0	0.00713462	0.278836	0	-0.0578958	0.180323	0	-0.466086	-0.173799	0	-0.0311037	0.204853	0	-0.0792864	-0.381071	0	0.106136	0.272106
ENSDARG00000023298	ribosomal protein S27, isoform 1	1	0	0.278038	0.406316	0	-0.243839	0.408906	0	-0.052939	0.470181	0	-0.017343	0.27831	0	-1.31026	-0.0460941	0	-0.412404	-0.0681171	0	0.290122	-0.117245	0	0.466379	0.238861
ENSDARG00000058094	chromosome 1 open reading frame 51	1	0	1.93989	3.49865	0	0.792643	1.92104	0	0.801186	2.64966	0	0.235778	1.36339	0	0.119923	2.1939	0	0.00124623	1.1138	0	1.35585	1.18786	0	1.05975	2.3323
ENSDARG00000005162	tropomyosin 3	1	0	0.0761412	0.132046	0	-0.710163	0.27524	0	-0.148883	-0.0117461	0	-0.289642	0.20516	0	-0.342911	0.508095	0	0.124823	1.52687	0	-0.223218	-0.754984	0	-0.22918	0.139837
ENSDARG00000086370	apolipoprotein Ea	1	0	-0.032185	-0.162889	0	-1.39575	-0.720481	0	0.1106	0.240352	0	-0.0714993	0.0179489	0	-0.54856	-0.057564	0	0.188645	0.543098	0	0.394762	0.0926018	0	0.0360122	-0.447388
ENSDARG00000086281	zgc:112992	1	0	0	0	0	-1.19057	-0.573253	0	-0.0158469	0.0437912	0	-0.00321877	0.0129752	0	-0.634252	0.206124	0	0.17233	0.607125	0	0.324544	-0.0486567	0	0.11194	0.16625
ENSDARG00000032575	tyrosine 3-monooxygenase/tryptophan 5-monooxygenase activation protein, zeta polypeptide	1	0	0.14119	0.219044	0	-0.719023	0.652968	0	-0.471343	0.0142725	0	-0.788616	-0.0789612	0	-0.129653	0.741299	0	-0.197556	1.31654	0	0.669653	0.362626	0	-0.209552	0.417526
ENSDARG00000089791	solute carrier family 25, member 32a	1	0	-0.0153278	-0.278422	0	0.095838	-0.911112	0	-0.0502985	-0.560662	0	0.825302	-0.875819	0	-0.424455	-1.56178	0	0.314023	-1.37252	0	0.726317	-1.01206	0	-1.35417	-2.00599
ENSDARG00000035990	Cbp/p300-interacting transactivator, with Glu/Asp-rich carboxy-terminal domain, 4a	1	0	-0.1732	0.663678	0	-0.482284	-0.341348	0	-0.578769	1.85225	0	-0.0351369	0.530181	0	-1.2563	0.556165	0	0.297493	0.351716	0	0.597535	0.852075	0	-0.245943	1.19845
ENSDARG00000004169	stathmin 1a	1	0	0.282917	0.594793	0	-0.193002	0.0881544	0	1.02099	-0.456844	0	0.162006	-0.0994163	0	2.51989	1.32725	0	0.534399	0.732381	0	0.62687	1.48679	0	1.26667	0.988733
ENSDARG00000088572	Uncharacterized protein	1	0	0.992904	0.457661	0	-0.138089	-0.641833	0	1.21718	-0.757884	0	1.12902	0.980005	0	2.00263	0.940517	0	0.266196	0.761388	0	1.5774	2.61748	0	1.21536	0.846149
ENSDARG00000040022	si:dkey-208k4.2	1	0	0.315429	-0.0222681	0	-0.16304	-0.752351	0	0.811943	-0.926379	0	1.44927	0.524011	0	1.54823	0.889725	0	0.117441	0.711016	0	2.03072	3.13548	0	0.997192	0.670706
ENSDARG00000020153	ribosomal protein S18	1	0	0.151476	0.202117	0	-0.346423	0.236692	0	-0.0670086	0.356572	0	-0.00204043	0.0938638	0	-1.20212	-0.0754287	0	-0.0919969	-0.0482514	0	0.473025	-0.192793	0	0.363331	0.160723
ENSDARG00000004405	sorting nexin 10a	1	0	-0.262922	-0.491852	0	0.135508	0.112373	0	0.90244	-0.6976	0	0.289015	0.114791	0	1.47166	0.502606	0	-0.0580173	0.438586	0	1.67685	2.71757	0	0.947568	0.671387
ENSDARG00000036186	myelin basic protein a	1	0	0.0445318	0.00642068	0	-0.310541	-0.165807	0	0.12614	0.0666984	0	-0.130693	-0.531933	0	-0.367177	-0.0389793	0	-0.0271099	0.224482	0	0.224132	-0.0158816	0	-0.0545139	-0.238949
ENSDARG00000039997	protein tyrosine phosphatase type IVA, member 3	1	0	0.372201	0.406201	0	-0.451705	-0.0188492	0	0.00375056	-0.0663968	0	0.204197	0.79706	0	0.69359	0.43825	0	-0.0143043	1.06574	0	-0.276903	-1.10159	0	0.293882	-0.00217434
ENSDARG00000036070	zinc ribbon domain containing 1	1	0	0.334677	-0.809505	0	0.262754	-0.101413	0	0.541358	-0.431026	0	0.246332	-0.599648	0	2.35718	0.987712	0	-0.153893	-0.592705	0	0.1426	1.35839	0	0.762881	0.35386
ENSDARG00000087363	si:dkeyp-46h3.6	1	0	1.33302	0.805167	0	-0.077016	-0.541106	0	0.848446	-0.0478726	0	0.748732	0.430222	0	1.57691	0.862122	0	0.155166	0.800931	0	2.04713	3.25536	0	1.03694	0.715812
ENSDARG00000092887	si:dkeyp-46h3.3	1	0	1.11307	0.535681	0	-0.12091	-0.59868	0	1.02709	-0.264861	0	1.16237	0.684676	0	1.5499	0.886	0	0.593181	1.05568	0	1.85917	2.8379	0	1.17899	0.865839
ENSDARG00000017445	eukaryotic translation initiation factor 3, subunit I	1	0	0.379851	0.803197	0	-0.312489	0.454978	0	-0.103386	0.53815	0	-0.11456	0.354625	0	-1.29337	0.0119947	0	-0.722327	-0.131139	0	0.159327	-0.152704	0	0.364215	0.305559
ENSDARG00000070480	anterior gradient homolog 2 (Xenopus laevis)	1	0	1.43244	1.1375	0	-0.174741	0.625746	0	0.178604	0.212754	0	0.0757346	0.235229	0	-0.313993	0.19084	0	0.775884	1.16701	0	0.964768	0.923367	0	-0.373969	0.0997288
ENSDARG00000031795	ATP-binding cassette, sub-family F (GCN20), member 1	1	0	0.119015	-0.205071	0	0.564221	2.0032	0	-0.296753	0.494652	0	-0.328865	0.414302	0	-1.34438	1.315	0	-2.18929	0.369878	0	-0.304107	0.812143	0	-0.579062	0.72369
ENSDARG00000035918	basic leucine zipper and W2 domains 2	1	0	0.238801	0.440059	0	-0.0522779	0.172646	0	0.204642	0.545328	0	0.267211	0.326762	0	0.904176	0.459845	0	0.278211	0.591657	0	0.229877	0.100022	0	0.358083	0.226704
ENSDARG00000033182	ADP-ribosylation factor-like 4ab	1	0	0.00974865	1.23161	0	-1.66507	-1.48243	0	-0.763231	-0.54578	0	0.157477	0.909518	0	-1.20601	0.499664	0	-0.568226	1.51131	0	-0.492051	-0.608063	0	-0.333563	-0.918777
ENSDARG00000035890	fucosidase, alpha-L- 1, tissue	1	0	0.294135	0.0728046	0	0.186204	0.628032	0	-0.195601	-0.330231	0	0.215736	0.362022	0	-0.138653	0.661407	0	0.816741	1.35485	0	0.172921	0.370764	0	-0.342501	0.0846038
ENSDARG00000035869	antizyme inhibitor 1b	1	0	0.317186	0.190624	0	-0.309227	0.103257	0	0.38259	0.951153	0	-0.909151	-1.20746	0	-1.33282	-0.878207	0	-2.09891	-2.30455	0	0.0550191	-0.050434	0	0.0604361	-0.144557
ENSDARG00000032849	N-myc downstream regulated gene 1a	1	0	0.00623986	-0.514639	0	-0.0763181	-0.525619	0	-0.258511	-0.328541	0	-1.11511	-1.13811	0	-0.997952	-0.689767	0	0.0904177	-0.144019	0	-0.255016	-0.0343747	0	-1.10022	-1.17967
ENSDARG00000035680	zgc:113424	1	0	0.135909	-0.584012	0	-0.165353	-0.695339	0	0.76975	-0.663817	0	1.2954	0.445923	0	1.82267	0.862491	0	-0.0397188	1.01347	0	1.98128	2.92428	0	1.01921	0.760043
ENSDARG00000035676	protein tyrosine phosphatase type IVA, member 2	1	0	0.684642	1.58006	0	0.39094	1.76013	0	0.196659	1.14005	0	0.413537	1.32341	0	-0.832049	1.44134	0	0.824357	2.20689	0	-1.38933	-0.725204	0	0.0472314	1.20042
ENSDARG00000014591	interleukin enhancer binding factor 2	1	0	0.353363	1.13447	0	-0.291414	2.22585	0	0.140911	1.31533	0	-0.310235	1.68101	0	1.75461	1.85878	0	-1.28869	1.94911	0	-0.906008	0.689395	0	0.0966136	0.647383
ENSDARG00000008075	immune-related, lectin-like receptor 4	1	0	0.00131357	0.936941	0	0.29114	1.98927	0	0.548032	1.93995	0	0.150845	0.258665	0	0.0300285	0.520271	0	-0.420758	0.777616	0	0.589795	1.16709	0	0.515507	1.81646
ENSDARG00000089362	granulin 1	1	0	-0.120467	-0.169664	0	0.189075	1.30503	0	-0.493404	0.781485	0	0.310147	0.556407	0	-1.03238	0.566382	0	0.555637	1.04718	0	-0.755252	-0.627613	0	-0.406111	0.527083
ENSDARG00000088641	granulin 2	1	0	-0.0479733	0.0374011	0	0.032014	0.505573	0	-0.907898	1.00293	0	-0.234175	0.0282413	0	-1.03994	0.201895	0	0.181833	1.1731	0	-1.21633	-0.865732	0	-0.521256	0.70462
ENSDARG00000042337	chromatin accessibility complex 1	1	0	-0.288103	-1.48743	0	-0.628125	-1.00404	0	0.291046	0.521605	0	-0.14056	-0.472839	0	2.62318	0.737921	0	-0.591526	-0.297695	0	-0.190848	0.352136	0	1.29304	0.388537
ENSDARG00000054696	proteasome (prosome, macropain) subunit, beta type, 4	1	0	0.442507	0.94651	0	-0.38581	1.96925	0	0.0367	0.859816	0	0.256452	1.55305	0	0.238508	1.91901	0	0.14519	1.66927	0	-0.865488	-0.529754	0	0.137494	0.325781
ENSDARG00000043137	cell division cycle associated 8	1	0	-0.0206169	0.186462	0	-0.181872	0.147009	0	1.16691	0.048084	0	1.21771	1.27158	0	2.07864	0.989406	0	0.339086	0.831734	0	-0.28607	0.827793	0	1.69115	1.12213
ENSDARG00000018124	proteasome (prosome, macropain) 26S subunit, non-ATPase, 3	1	0	0.573552	0.514161	0	-0.0270308	1.257	0	0.296543	0.576473	0	0.372181	1.89642	0	-0.0906271	1.32326	0	-1.92293	0.669079	0	-1.30824	-0.696453	0	0.481981	-0.187502
ENSDARG00000008680	karyopherin (importin) beta 1	1	0	0.239942	0.317001	0	-0.689561	-0.343394	0	-0.110616	-0.03232	0	-0.3672	-0.0314967	0	0.337358	-0.375279	0	-1.89222	-0.990109	0	-1.53392	-0.506552	0	0.77653	0.302881
ENSDARG00000076892	non-metastatic cells 2b.2, protein (NM23B) expressed in	1	0	0.190852	0.303513	0	-0.368145	-0.0364426	0	0.00575347	0.248546	0	-0.000521974	0.209111	0	-0.581367	-0.103251	0	-0.255865	0.00998327	0	0.101913	-0.0852517	0	0.130444	0.073578
ENSDARG00000059037	Mov10l1, Moloney leukemia virus 10-like 1, homolog (mouse)	1	0	-0.137817	-0.0667253	0	0.154809	-0.58949	0	0.979909	-0.63964	0	1.42253	2.16786	0	1.525	0.311419	0	-0.477803	0.828403	0	-0.470997	1.32421	0	1.48071	0.89874
ENSDARG00000038271	zgc:113293	1	0	0.69155	0.91405	0	-0.679145	-1.45849	0	1.02674	-0.694988	0	1.56982	0.737283	0	2.54723	1.42736	0	-0.0559951	-0.0883976	0	0.283703	2.78768	0	1.38293	0.954659
ENSDARG00000091260	myosin light chain kinase family, member 4	1	0	0.0172279	0.00706138	0	-0.0909379	-0.12092	0	0.286667	0.528829	0	-0.274794	-0.238365	0	-0.145346	-0.286194	0	0	0.550622	0	-0.592712	-0.723805	0	0.539475	0.240151
ENSDARG00000022303	hypoxia induced gene 1	1	0	0.581673	1.50503	0	0.136397	2.032	0	0.465332	1.63714	0	0.943579	1.50485	0	-0.229999	2.11891	0	1.30253	2.45852	0	0.215004	0.416253	0	0.980559	1.90751
ENSDARG00000039516	complement component 8, alpha polypeptide	1	0	-0.0600838	0.0710765	0	-0.277447	0.144214	0	-0.422965	-0.51974	0	0.253566	0.0278555	0	-1.26985	-1.32714	0	-0.238346	-0.216453	0	0.708229	0.569338	0	-0.278376	-0.556378
ENSDARG00000076223	stress-associated endoplasmic reticulum protein 1	1	0	0.200187	0.281007	0	-0.101015	-0.0982552	0	-0.120052	0.174816	0	0.130768	-0.107466	0	-1.29554	-1.37674	0	-0.216542	-0.539335	0	0.329903	0.0535732	0	0.475813	0.127368
ENSDARG00000019541	glutamic pyruvate transaminase (alanine aminotransferase) 2, like	1	0	0.248114	0.0446377	0	-0.365719	-0.0553529	0	-0.168761	-0.405752	0	-0.203413	-0.104409	0	-0.69912	-0.397594	0	-0.745946	-0.742263	0	0.259868	0.474955	0	-0.217954	-0.330491
ENSDARG00000039830	guanine nucleotide binding protein (G protein), gamma 5	1	0	0.407545	0.23718	0	-0.209653	1.0056	0	-0.16266	0.352952	0	0.19988	0.601461	0	0.727117	1.24266	0	0.800982	1.99484	0	-0.10927	-0.652353	0	0.0614616	0.5555
ENSDARG00000039828	zona pellucida glycoprotein 3b	1	0	0.627147	0.428778	0	-0.0318886	-0.62512	0	1.10631	0.108021	0	1.56622	1.01608	0	2.03433	1.14049	0	0.348562	0.572111	0	1.10454	2.643	0	1.22307	0.817931
ENSDARG00000017860	regulator of G-protein signaling 5b	1	0	0.277853	0.701082	0	-0.00017565	0.934803	0	-0.344685	0.581008	0	-0.351592	0.847118	0	-0.0769085	1.52288	0	0.37566	1.32798	0	0.15018	0.917039	0	-0.363451	0.807988
ENSDARG00000073811	wu:fi34b01	1	0	0.628326	0.694941	0	-0.107959	-0.697907	0	1.3201	-0.500933	0	1.24931	0.937666	0	1.46077	0.872133	0	0.788045	1.30541	0	1.50671	3.01792	0	1.21072	0.993977
ENSDARG00000069293	alpha-2-HS-glycoprotein	1	0	-0.391589	0.0216402	0	-0.154136	0.34975	0	-0.301753	-0.3937	0	0.526303	0.13714	0	-1.26254	-1.69343	0	-0.0122993	-0.136638	0	0.498245	0.145319	0	-0.487889	-0.508563
ENSDARG00000043581	growth arrest and DNA-damage-inducible, alpha, a	1	0	0.100088	0.602675	0	-0.0234341	1.79329	0	0.165977	0.77895	0	0.662545	1.51705	0	-1.1786	1.10542	0	1.01721	2.58517	0	0.916521	1.29922	0	0.622394	1.49446
ENSDARG00000013856	amylase, alpha 2A; pancreatic	1	0	-0.0295782	-0.134388	0	-0.223479	0.152965	0	0.352841	0.414137	0	0.131967	0.41877	0	-0.340451	-0.407432	0	0.277947	0.486982	0	0.299301	0.0704966	0	0.130363	0.444418
ENSDARG00000010267	dihydropyrimidine dehydrogenase b	1	0	0.286159	0.144255	0	-0.284351	-0.283167	0	0.00517779	-0.0899635	0	0.0814991	-0.0970431	0	-0.807943	-0.828763	0	-0.61026	-0.576229	0	0.154617	0.488536	0	-0.324345	-0.693253
ENSDARG00000020192	cell division cycle 20 homolog	1	0	0.538785	0.502638	0	-0.0964249	-0.0689554	0	1.06962	-0.514252	0	1.22883	1.01768	0	2.12533	0.757063	0	0.81976	0.482229	0	-0.371091	0.933285	0	1.49293	0.73203
ENSDARG00000074940	selenoprotein 15	1	0	0.447848	0.676283	0	-0.573856	1.34854	0	0.112349	0.647142	0	0.203782	1.27046	0	0.0657851	1.40249	0	-1.51314	0.391743	0	-0.298338	0.255042	0	0.185822	0.0183488
ENSDARG00000035858	calponin 2	1	0	0.177327	0.31326	0	-0.329423	0.034633	0	0.0876861	0.14816	0	0.205802	0.285647	0	-1.14422	0.326941	0	0.386287	1.03622	0	-0.372882	-0.714676	0	-0.379255	0.270378
ENSDARG00000035862	insulin-like 3 (Leydig cell)	1	0	0.230238	0	0	0.226713	0	0	0	0	0	2.13355	3.18996	0	0.425481	-0.122828	0	-1.34057	-1.34057	0	-2.12677	-0.619733	0	-1.73378	-1.73378
ENSDARG00000056378	interferon gamma inducible protein 30	1	0	-0.0979798	-0.179255	0	-0.060223	0.558156	0	-0.0421629	-0.00968232	0	0.214712	0.22975	0	-0.0949139	0.935626	0	0.977187	1.33081	0	0.0278573	-0.242327	0	-0.0372973	0.608864
ENSDARG00000011934	glycogenin 1a	1	0	0.190906	0.360304	0	-0.211164	-0.374422	0	0.145001	0.0983017	0	0.325792	0.281588	0	2.17165	0.697037	0	-0.616696	-0.474149	0	-0.157821	0.29576	0	1.35846	0.680583
ENSDARG00000056186	eukaryotic translation initiation factor 5A2	1	0	0.273962	0.94168	0	0.0838727	1.49881	0	0.137739	0.930306	0	0.112375	0.284685	0	0.154596	0.645745	0	-0.550679	-0.0731545	0	-0.16205	0.329491	0	0.510655	0.613318
ENSDARG00000055996	ribosomal protein S8a	1	0	0.293416	0.361043	0	-0.220811	0.367191	0	-0.0564924	0.363877	0	-0.0410976	0.206369	0	-1.15138	-0.147309	0	-0.227787	-0.10694	0	0.400243	-0.137398	0	0.393975	0.177362
ENSDARG00000027584	tocopherol (alpha) transfer protein	1	0	0.480341	1.03356	0	0.375086	0.312947	0	0.00571365	0.661554	0	1.10163	-0.0778247	0	-1.0555	-0.22905	0	0.741338	-0.65577	0	1.1185	0.591401	0	0.207006	-0.225356
ENSDARG00000079727	selenoprotein P, plasma, 1b	1	0	0	0.201324	0	-0.114745	0.186104	0	-0.0853792	-0.0419459	0	0.462364	0.00214319	0	-1.82821	-2.46635	0	-0.0149855	-0.228032	0	0.352114	-0.0527902	0	0.170907	-0.020235
ENSDARG00000096095	bucky ball	1	0	0.205672	-0.0511156	0	0.0139393	-0.522281	0	1.18863	-0.416272	0	1.40082	0.948129	0	1.88447	0.815533	0	0.134133	0.619829	0	1.36265	2.70329	0	1.55956	1.21391
ENSDARG00000012369	retinol dehydrogenase 10b	1	0	0.0248244	0.102395	0	-0.323523	-0.263107	0	0.90451	0.385333	0	0.386785	0.29168	0	1.96472	0.734739	0	-0.455333	-0.0397958	0	0.0244341	1.69788	0	1.73258	1.02492
ENSDARG00000078773	transmembrane protein 70	1	0	0.21422	-0.0735466	0	0.0210253	-0.34912	0	0.321105	0.334084	0	0.183821	-0.970008	0	3.63136	1.19767	0	-0.370325	0.813823	0	1.10564	0.778459	0	0.975229	-0.480145
ENSDARG00000061249	myomesin 1a (skelemin)	1	0	-0.285153	-0.0467788	0	-0.0700076	-0.391486	0	0.12543	0.219754	0	-0.103946	0.048774	0	-0.418054	-0.280732	0	0.445866	0.238497	0	-0.108767	-0.512377	0	-0.057005	-0.0412021
ENSDARG00000093629	si:ch211-106h4.4	1	0	-0.47029	-0.759717	0	-0.856936	-1.03456	0	-0.356921	-0.504922	0	-1.02266	-1.09984	0	-0.205819	-0.568723	0	-0.631015	-0.107287	0	-0.662934	-1.04667	0	-0.1222	-0.237893
ENSDARG00000092920	si:ch211-106h4.12	1	0	0.0959385	0.00060354	0	0.0198586	0.0338823	0	-0.102181	-0.0868982	0	-0.00967284	0.160032	0	0.580537	0.658046	0	0.268299	1.02044	0	0.776207	0.509505	0	-0.204758	0.0627768
ENSDARG00000007241	myelocytomatosis oncogene b	1	0	0.0657882	1.15955	0	-0.417898	0.613536	0	-1.19256	0.0352798	0	-0.208782	0.0344194	0	0.429496	0.334642	0	-0.398147	2.0407	0	-1.5511	-0.533509	0	-1.84356	0.0041407
ENSDARG00000055186	chemokine (C-C motif) receptor 9a	1	0	-0.237285	-0.0145551	0	-0.540798	0.176809	0	-0.729423	0.0531737	0	-0.255169	-0.299	0	-1.0766	0.462882	0	0.44284	1.37695	0	-0.363255	-0.298071	0	-0.222358	0.000442882
ENSDARG00000038754	polo-like kinase 3 (Drosophila)	1	0	-0.332483	0.472375	0	-0.214489	2.18105	0	-0.415134	0.487381	0	0.136904	1.40671	0	1.67961	1.23635	0	0.294418	2.05594	0	-0.653534	-0.0696149	0	-0.114313	0.864941
ENSDARG00000068175	inhibitor of growth family, member 5b	1	0	0.575206	0.450121	0	0.351879	0.677919	0	0.854836	0.302439	0	0.240695	0.516319	0	2.17385	1.26728	0	1.76716	2.1134	0	1.25705	1.49285	0	0.63308	0.855069
ENSDARG00000004173	coatomer protein complex, subunit alpha	1	0	0.090217	0.248682	0	-0.541448	0.434655	0	-0.274506	0.0295958	0	-1.00631	0.14466	0	0.748786	-0.10608	0	-3.27426	-0.497925	0	-1.28031	0.0564918	0	-0.0487946	-0.242972
ENSDARG00000060350	apolipoprotein D	1	0	-0.183588	-0.0305203	0	0.225177	0.269037	0	0.83229	0.456436	0	0.0776061	0.625555	0	1.18625	0.595848	0	0.564703	0.452391	0	0.389254	0.913562	0	0.33419	0.505145
ENSDARG00000038700	G protein-coupled receptor 160	1	0	0.984236	0	0	-0.104858	-0.684315	0	0.831337	0.25204	0	-0.56369	-1.05982	0	1.9007	1.02563	0	0.744936	0.80715	0	1.89625	2.87418	0	1.14264	0.982573
ENSDARG00000026904	cerebellin 13	1	0	-0.0972289	-0.771517	0	0.0404513	-0.0687397	0	-0.0100046	0.208016	0	0.586411	-0.363112	0	-1.42073	-1.79438	0	0.0973979	-0.652575	0	0.732903	0.172371	0	-0.149892	-1.2637
ENSDARG00000053810	heterogeneous nuclear ribonucleoprotein C	1	0	0.10034	-0.456584	0	-0.492587	-0.302423	0	-0.198624	-1.83238	0	-0.117347	-0.389098	0	0.939044	-0.506136	0	-0.0311612	-0.843822	0	0.00321326	0.816636	0	-0.163102	-1.16064
ENSDARG00000038716	calsequestrin 1a	1	0	-0.170448	-0.267967	0	-0.212524	-0.0672545	0	-0.106223	-0.901723	0	-0.112248	0.214388	0	0.107785	-0.0451556	0	0.205708	0.1877	0	0.297701	-0.100755	0	0.0201671	0.0159028
ENSDARG00000075445	proteasome (prosome, macropain) subunit, beta type, 5	1	0	0.456246	0.675597	0	-0.52739	2.04295	0	0.229113	1.13751	0	0.59276	2.39649	0	0.311342	2.11383	0	-1.27939	1.23668	0	-1.0048	0.00331535	0	0.324649	0.386363
ENSDARG00000093754	chemokine (C-C motif) ligand 20	1	0	-0.0689011	0.179644	0	0.453075	1.45056	0	-0.501227	-0.342681	0	-0.173942	-0.518997	0	-0.723193	0.394538	0	-0.0464924	0.384977	0	0.235557	-0.0844939	0	-1.2302	-0.62669
ENSDARG00000077891	NPC1-like 1	1	0	0.289176	0.199141	0	0.170276	0.616459	0	-0.152782	-0.356617	0	0.45555	0.143382	0	-0.99613	-1.13587	0	0.124327	0.159386	0	0.509734	0.476371	0	-0.216812	-0.147241
ENSDARG00000086869	uncharacterized protein LOC100003647 precursor	1	0	-0.169237	0.916911	0	-0.189194	1.00204	0	0.593346	1.92307	0	0.11645	0.385778	0	0.0199251	0.807921	0	0.393506	1.94757	0	1.0009	1.31417	0	-0.0492028	1.18989
ENSDARG00000041524	si:ch211-9d9.1	1	0	-0.149776	-0.152423	0	-0.0105656	0.767907	0	0.199278	1.38691	0	0.594473	0.687423	0	-0.558141	-0.299234	0	-0.892678	1.39828	0	0.236525	0.451898	0	-0.614364	0.728423
ENSDARG00000059791	defender against cell death 1	1	0	0.314056	0.643565	0	-0.39108	1.05641	0	-0.0533174	0.302992	0	-0.191261	0.473702	0	0.922838	0.870616	0	-0.754309	0.748681	0	-0.871189	-0.0870665	0	-0.173869	-0.306208
ENSDARG00000020103	calreticulin like	1	0	-0.495343	-1.13951	0	-0.557059	0.0811181	0	-0.574715	-0.873847	0	-0.978119	-0.829976	0	-0.416166	-0.870263	0	-2.63226	-0.678895	0	-1.1308	-1.08539	0	-1.68819	-1.73533
ENSDARG00000067848	nicotinamide riboside kinase 2	1	0	0.105577	0.148355	0	-0.376285	-0.20974	0	0.0463302	-0.254336	0	-0.179406	-0.53205	0	-0.630072	-0.718692	0	0.116629	-0.126459	0	-0.391139	-0.904699	0	0.26179	0.337026
ENSDARG00000003016	eukaryotic translation elongation factor 2b	1	0	0.408846	0.558412	0	-0.236058	-0.0356884	0	0.0470203	0.347565	0	-0.0956573	0.151539	0	-1.21004	-0.610006	0	-0.79046	-0.375055	0	-0.153842	0.0805138	0	0.455331	0.262243
ENSDARG00000095921	si:ch1073-325m22.2	1	0	0.376	0.511919	0	-0.520468	0.443144	0	0.239354	0.833086	0	-0.0997263	0.153391	0	-0.716551	0.500733	0	-0.152543	0.254899	0	0.112684	-0.491869	0	0.0592899	-0.121507
ENSDARG00000038666	insulin-like growth factor binding protein 1b	1	0	0.545667	1.30051	0	-0.188696	-0.302523	0	0.147315	0.578217	0	-0.289141	1.33546	0	-0.878384	-1.25624	0	-1.21934	0.904654	0	-0.066768	0.274341	0	-0.551079	0.262045
ENSDARG00000052643	Uncharacterized protein	1	0	0.00103534	0.065238	0	-0.946412	-0.67978	0	0.11612	-0.357673	0	0.117765	0.0224282	0	-0.428792	-0.426615	0	0	1.61978	0	0.394864	0.328336	0	0.61038	0.447617
ENSDARG00000087516	Uncharacterized protein	1	0	0.284687	0	0	-0.863616	-0.809538	0	-0.363576	-0.363576	0	0.406478	0.053298	0	-0.395747	-0.732373	0	0	0.818904	0	0.0105578	0.29126	0	-0.0533659	0.070223
ENSDARG00000030896	forkhead box Q1a	1	0	0.559854	0.408682	0	-0.828131	-0.205638	0	-0.179423	0.334072	0	0.262555	0.063459	0	-0.569953	-0.272873	0	0	1.15247	0	0.583304	0.661437	0	-0.738793	0.546196
ENSDARG00000088210	exosome component 4	1	0	0.332671	-0.434268	0	0.50871	0.788683	0	-0.200037	-0.377567	0	-0.712807	-0.192583	0	2.6856	1.21834	0	-2.87506	-0.902565	0	-0.167127	1.8823	0	0.810069	0.868331
ENSDARG00000039517	complement component 8, beta polypeptide	1	0	0.0387725	0.237097	0	0.0246649	0.534508	0	-0.131615	-0.179923	0	0.470555	0.0542611	0	-1.47433	-1.96772	0	0.0273153	-0.138279	0	0.160536	0.418051	0	-0.200158	-0.567514
ENSDARG00000053068	cytochrome P450, family 8, subfamily B, polypeptide 1	1	0	0.186995	0.215345	0	-0.635434	-0.277369	0	-0.103984	-0.145369	0	0.40321	0.301467	0	-1.32601	-1.42035	0	-0.184946	-0.344409	0	-0.502126	-0.416671	0	-0.384571	-0.901031
ENSDARG00000045297	prohibitin 2	1	0	0.350203	1.13627	0	0.341817	2.28962	0	0.313842	1.32466	0	-0.409529	1.07455	0	-0.404896	1.4589	0	-0.802028	0.703033	0	0.248881	1.35635	0	0.241478	0.233035
ENSDARG00000016081	claudin 15-like a	1	0	0.161653	0.517263	0	-1.0932	-0.45133	0	0.112453	0.559606	0	-0.121996	0.0660104	0	-0.332931	0.0238958	0	0.60823	1.05059	0	0.842769	0.802542	0	0.335082	0.73685
ENSDARG00000014190	somatostatin 2	1	0	0.176963	0.203792	0	-0.159552	0.10298	0	0.208596	0.274094	0	-0.0100812	0.215912	0	-0.372455	-0.0736059	0	0.168803	-0.697888	0	0	0.60251	0	-0.225182	-0.403467
ENSDARG00000012194	sterol carrier protein 2a	1	0	-0.0591024	-0.128362	0	-0.0608435	0.206189	0	-0.185078	0.0333403	0	0.0981418	-0.11132	0	-1.17392	-0.776168	0	0.0839284	-0.193754	0	0.0353201	0.0785759	0	-0.445619	-0.375338
ENSDARG00000058734	peroxiredoxin 1	1	0	-0.0883457	0.235924	0	-0.408764	1.12883	0	-0.0243543	0.282224	0	-0.0673278	1.14738	0	-1.12988	0.546065	0	0.182304	1.71934	0	-0.908246	0.676303	0	-0.348061	0.275161
ENSDARG00000017653	regulator of G-protein signaling 13	1	0	0.269175	-0.159407	0	-0.409779	1.05693	0	-0.826075	0.375746	0	-0.355533	-0.211576	0	-1.37079	0.786448	0	1.15162	1.49547	0	-1.38827	-0.978373	0	-0.510082	0.506886
ENSDARG00000018562	coatomer protein complex, subunit epsilon	1	0	0.221542	0.560695	0	-1.16336	0.755452	0	-0.427064	-1.11056	0	-1.04511	-0.267472	0	1.62597	0.926215	0	-3.36495	-0.790045	0	-0.824223	-0.487254	0	-0.525276	-1.86858
ENSDARG00000038978	DnaJ (Hsp40) homolog, subfamily B, member 4	1	0	0.0794645	0.0700509	0	-0.31432	-0.391937	0	-0.209975	-0.367085	0	-0.439202	-0.0542909	0	-0.686242	0.291424	0	0.286208	0.261152	0	-1.18507	-0.838209	0	0.00837817	-0.039209
ENSDARG00000058348	scinderin like b	1	0	0.319882	0.233416	0	-0.424151	0.388088	0	-0.079257	0.701037	0	-0.141417	-0.372967	0	-0.366271	-0.227149	0	0.223009	0.58443	0	0.0909328	-0.135981	0	0.254486	1.54738
ENSDARG00000020197	ribosomal protein L5a	1	0	0.21818	0.345995	0	-0.331571	0.244879	0	-0.108214	0.327959	0	-0.0179207	0.129701	0	-1.31815	-0.156515	0	-0.212564	-0.157664	0	0.338164	-0.198226	0	0.302465	0.0170318
ENSDARG00000016771	transferrin-a	1	0	-0.117248	-0.0256569	0	-0.239559	0.477594	0	-0.27952	-0.107351	0	0.39315	0.165031	0	-1.49834	-1.88256	0	-0.00175165	-0.0488942	0	0.678612	0.87802	0	-0.228643	-0.272842
ENSDARG00000020289	PIF1 5-to-3 DNA helicase homolog (S. cerevisiae)	1	0	-0.110665	-0.0418968	0	-0.332178	-0.43693	0	1.54308	0.604801	0	1.05003	0.77474	0	2.00167	0.768553	0	0.514213	0.522622	0	0.694682	2.34469	0	1.37359	0.606871
ENSDARG00000069054	glutamate-ammonia ligase (glutamine synthase) a	1	0	0.294026	0.401925	0	-0.0176278	0.395448	0	0.128777	1.10834	0	-0.310671	-0.139971	0	-0.206346	1.09065	0	-0.681363	-0.279274	0	0.759509	0.787772	0	-0.369603	0.323875
ENSDARG00000004539	prostaglandin-endoperoxide synthase 2a	1	0	0.207282	0.663921	0	-0.267474	0.9812	0	-0.108383	0.216913	0	0.153225	0.8505	0	0.338098	0.937428	0	0.92241	1.25889	0	0.6334	0.757671	0	-0.329335	0.455772
ENSDARG00000039051	hedgehog acyltransferase-like, a	1	0	0.0712461	0.180323	0	-0.365881	-0.022493	0	-0.0266965	0.153237	0	0.276116	0.194855	0	-0.113231	-0.317325	0	0.699239	0	0	0.228127	-0.214858	0	0.080516	-0.191732
ENSDARG00000069018	cytochrome P450, family 7, subfamily A, polypeptide 1a	1	0	0.0376302	-0.219182	0	-0.0490104	0.153207	0	-0.597815	0.393186	0	1.23237	0.926628	0	-0.762616	0.186694	0	0.64554	1.06428	0	0.0585987	-0.158046	0	0.238297	0.46099
ENSDARG00000018478	alanine-glyoxylate aminotransferase b	1	0	-0.161093	0.213075	0	-0.52773	-0.0111284	0	-0.0138399	0.149856	0	-0.0704417	-0.0900352	0	-0.534952	-0.531759	0	-0.371436	-0.176596	0	-0.220717	-0.180864	0	-0.126525	0.0399394
ENSDARG00000035859	angiopoietin-like 4	1	0	0.728494	2.37259	0	-0.744993	0.317295	0	0.41872	1.4712	0	-0.603958	1.03886	0	-0.693387	1.18723	0	-1.04777	1.61152	0	0.616027	1.15409	0	0.83529	1.72945
ENSDARG00000035860	ribosomal protein S28	1	0	0.192888	0.410625	0	-0.31368	0.323608	0	-0.0964786	0.404096	0	-0.0703889	0.060195	0	-1.12404	0.0326767	0	-0.0813016	0.0187766	0	0.182876	-0.258333	0	0.221581	0.126637
ENSDARG00000038900	acyl-Coenzyme A dehydrogenase, C-4 to C-12 straight chain	1	0	0.12515	0.525244	0	-0.227007	0.585824	0	0.203087	0.894249	0	-0.145966	0.236025	0	-0.227201	0.759446	0	0.206882	0.392907	0	-0.528802	-0.679661	0	0.0663407	-0.323435
ENSDARG00000011166	carbonic anhydrase	1	0	-0.0558433	-0.150955	0	-0.289166	-0.0917909	0	-0.17313	-0.192039	0	0.452917	0.428504	0	-0.375665	-0.114706	0	0.240735	-0.0542213	0	0.629825	0.1742	0	0.3295	-0.158447
ENSDARG00000007320	ribosomal protein L7	1	0	0.214806	0.3149	0	-0.342077	0.316383	0	-0.0889966	0.355153	0	-0.0121739	0.277366	0	-1.21225	-0.117724	0	-0.196549	0.0400021	0	0.337434	-0.0965474	0	0.363692	0.100495
ENSDARG00000045359	transcription elongation factor B (SIII), polypeptide 1b	1	0	0.510207	0.978916	0	-0.205555	1.39757	0	0.346621	1.26391	0	0.553446	1.0383	0	0.334699	1.49183	0	0.155475	1.08174	0	1.18029	-0.718337	0	0.483457	0.703465
ENSDARG00000075795	nucleolar protein 7	1	0	0.244604	0.346565	0	1.00204	1.435	0	0.425711	0.672846	0	-0.424142	-0.122664	0	3.67346	1.89026	0	0.0971465	0.391966	0	1.79034	2.84931	0	1.55352	1.77806
ENSDARG00000038694	zgc:101744	1	0	-0.0208713	-0.0766878	0	-0.256368	-0.582985	0	0.745429	-0.111426	0	-0.0722496	-0.102451	0	1.26242	0.381349	0	0.259698	0.120587	0	0.102707	-0.425224	0	0.738107	0.347982
ENSDARG00000053845	cerebellin 14	1	0	0	0	0	-0.27745	-0.240953	0	-0.819658	-0.522072	0	0.380219	-0.231022	0	-1.24198	-1.33891	0	0.012635	-0.392198	0	0	0.346586	0	-0.287488	-0.752468
ENSDARG00000030254	cerebellin 9	1	0	0.206336	0	0	-0.297964	0.289364	0	0	0.319589	0	0.364785	-0.302471	0	-1.82239	-1.61037	0	0.0493869	-0.397486	0	0.850113	0.88686	0	-0.0132654	-0.54498
ENSDARG00000038720	si:ch211-14a17.7	1	0	0.777141	0.351661	0	0.149423	-0.571859	0	0.862536	-0.123906	0	1.37868	0.93852	0	1.90491	1.01029	0	0.683855	1.11743	0	2.12609	3.18056	0	1.09767	0.645641
ENSDARG00000054313	si:ch211-14a17.6	1	0	0.382503	1.03659	0	0.0545601	-0.159589	0	1.23453	0.420204	0	1.34519	1.68405	0	2.40963	1.29792	0	0.786551	1.08225	0	0.876298	2.33313	0	1.67681	1.35496
ENSDARG00000038743	coatomer protein complex, subunit beta 2	1	0	0.445242	0.70264	0	-0.502801	0.881741	0	-0.171878	0.202707	0	-0.693105	0.453691	0	0.335163	0.273196	0	-2.1914	0.256668	0	-1.37228	-0.230192	0	0.00625166	-0.0554417
ENSDARG00000095040	cerebellin 7	1	0	0	0	0	0	0	0	0	0	0	1.19688	-0.214851	0	-0.334232	-0.334232	0	2.533	1.46789	0	0.62537	0	0	1.90816	0
ENSDARG00000076838	apolipoprotein M	1	0	0.10961	0.225722	0	-0.132145	0.467856	0	-0.40437	-0.483931	0	0.58473	0.330819	0	-1.21287	-1.54967	0	0.0640305	-0.00176223	0	0.903268	0.762442	0	-0.300169	-0.370928
ENSDARG00000038608	succinate dehydrogenase complex, subunit C, integral membrane protein	1	0	0.387059	0.905376	0	-0.0708306	1.2257	0	0.180425	0.949773	0	-0.0433749	0.546364	0	0.305828	1.5173	0	0.547871	1.27407	0	0.135685	-0.452739	0	0.766621	0.71326
ENSDARG00000025855	calcium/calmodulin-dependent protein kinase II inhibitor 1a	1	0	0.01761	0.0973566	0	-0.072645	-0.148336	0	0.0487036	0.756241	0	-0.0922296	-0.0499568	0	-0.497884	0.261374	0	-0.266612	0.110416	0	-0.485712	-0.467776	0	-0.136678	-0.190983
ENSDARG00000027966	adaptor-related protein complex 1, sigma 3 subunit, b	1	0	-0.193173	-0.424985	0	-0.0365825	0.531673	0	0.477511	0.0135823	0	0.401107	0.615141	0	1.1118	1.0659	0	0.680165	1.32801	0	1.11621	1.88361	0	0.743579	0.418607
ENSDARG00000094120	Uncharacterized protein	1	0	-0.0451987	0.117845	0	-0.236918	-0.616853	0	0.07573	-0.0942357	0	-0.134594	-0.497849	0	-0.386326	-0.374128	0	0.630645	0.46662	0	0.564027	0.214395	0	-0.0530204	0.902193
ENSDARG00000039650	integral membrane protein 2Cb	1	0	0.223248	0.34228	0	-0.534268	-0.69153	0	0.553238	0.230056	0	0.498131	0.464403	0	1.26337	0.0943075	0	-0.0258398	-0.13299	0	-0.335269	0.438971	0	0.881484	0.449137
ENSDARG00000033231	MCM6 minichromosome maintenance deficient 6, like	1	0	0.798321	0.314077	0	0.0385158	-0.655923	0	1.24283	-0.409754	0	0.861908	0.674414	0	1.76509	0.968096	0	0.69815	1.00635	0	0.554138	2.28122	0	1.53046	1.20287
ENSDARG00000008109	elongation factor-1, delta, a	1	0	0.273404	0.333579	0	-0.377207	-0.00627939	0	-0.0183409	0.307535	0	0.106395	0.121764	0	-1.09062	-0.550038	0	-0.0843644	-0.0981935	0	0.0429076	-0.18884	0	0.344473	0.0623053
ENSDARG00000041435	ubiquitin A-52 residue ribosomal protein fusion product 1	1	0	0.333662	0.446689	0	-0.372694	0.307024	0	-0.0840499	0.385844	0	-0.0494031	0.335621	0	-1.32973	-0.0495779	0	-0.340331	0.100779	0	0.282587	-0.080409	0	0.293101	0.126639
ENSDARG00000076836	glutathione peroxidase 4b	1	0	0.454199	0.808399	0	-0.213756	1.06217	0	0.124836	0.860262	0	-0.348165	0.0842198	0	0.184835	1.20972	0	0.119878	1.10015	0	-0.00979155	-0.541045	0	0.139928	0.471726
ENSDARG00000042215	protein inhibitor of activated STAT, 4b	1	0	0.562441	0.227799	0	-0.0865934	-0.553557	0	1.42321	0.098614	0	1.94054	3.06794	0	1.7349	0.716575	0	-1.57689	0.0787509	0	-0.648865	0.118756	0	0.857182	0.532754
ENSDARG00000042049	zgc:112425	1	0	0.542939	1.21168	0	0.586293	3.03683	0	0.28722	1.48139	0	1.30164	2.56768	0	-0.375637	2.65654	0	0.614421	2.21714	0	0.226595	0.886373	0	0.1382	1.18526
ENSDARG00000095751	chromosome 6 open reading frame 58	1	0	0.223031	0.276224	0	-0.225942	0.233048	0	-0.310618	-0.242253	0	0.361572	0.163116	0	-1.52011	-1.87846	0	-0.288239	-0.151025	0	0.39371	0.341781	0	-0.382687	-0.48399
ENSDARG00000043843	A kinase (PRKA) anchor protein 7	1	0	-0.0337176	-0.512564	0	-1.33986	-2.31236	0	-0.200796	-1.32767	0	-0.839783	-1.97481	0	-1.62257	-0.940134	0	0.181555	-1.05624	0	0.0660932	-0.535875	0	0.709405	-0.696617
ENSDARG00000012137	cytochrome P450, family 46, subfamily A, polypeptide 1	1	0	0.19058	0.165602	0	-0.0821589	0.150385	0	0.0135743	0.0654964	0	-0.558704	-0.40005	0	-0.566719	-0.0477702	0	0.477581	0.645419	0	0.204741	0.533164	0	-0.0422152	0.0266233
ENSDARG00000014947	insulin-like growth factor binding protein 1a	1	0	0.292461	0.652461	0	-0.66861	-0.122482	0	-0.0240455	0.356996	0	0.0740489	1.16523	0	-1.75749	-0.550919	0	-0.471631	1.47991	0	-0.120198	0.319011	0	-0.812624	0.325547
ENSDARG00000090850	serine (or cysteine) proteinase inhibitor, clade A (alpha-1 antiproteinase, antitrypsin), member 1, like	1	0	-0.106479	-0.0307301	0	-0.2654	0.286707	0	-0.37395	-0.199851	0	0.387019	0.157753	0	-1.32748	-1.80516	0	-0.216539	-0.201624	0	0.713832	0.673671	0	-0.239914	-0.369175
ENSDARG00000090286	serine (or cysteine) proteinase inhibitor, clade A (alpha-1 antiproteinase, antitrypsin), member 1	1	0	-0.023805	-0.0547903	0	-0.173387	0.285775	0	-0.304713	-0.0965515	0	0.384921	0.169252	0	-1.36095	-1.90718	0	-0.0414957	-0.103262	0	0.500555	0.483388	0	-0.166992	-0.293523
ENSDARG00000023002	denticleless homolog (Drosophila)	1	0	0.428931	-0.398772	0	-0.158089	0.0751611	0	0.876842	-0.657456	0	0.458654	0.632727	0	1.82407	0.695576	0	-0.053167	0.228524	0	-0.500447	1.30582	0	1.23625	0.853418
ENSDARG00000021789	myocilin	1	0	0.172579	0.00682058	0	-0.166333	-0.221245	0	-0.0946804	0.17557	0	-0.0381981	0.414273	0	-0.3357	-0.530048	0	0.0250743	0.307106	0	-0.367482	-0.639703	0	0.328462	0.114337
ENSDARG00000043511	peroxiredoxin 6	1	0	0.376557	0.546001	0	-0.0235387	1.21799	0	-0.0771568	0.482751	0	-0.0185386	0.593088	0	-0.422825	1.0777	0	-0.0330737	0.763447	0	-0.699085	-0.231264	0	-0.609466	-0.205825
ENSDARG00000043531	jun proto-oncogene	1	0	-0.465502	-0.688104	0	-1.40433	0.659777	0	-0.932966	-0.0483445	0	0.581885	1.44241	0	-1.10361	1.72902	0	0.756712	3.11476	0	-1.68156	-1.44968	0	-0.429448	0.909654
ENSDARG00000043561	proteasome (prosome, macropain) 26S subunit, ATPase, 1b	1	0	0.593836	0.991781	0	0.255696	2.39919	0	-0.13306	0.365304	0	1.14559	3.00408	0	0.279342	2.2631	0	0.704538	2.24776	0	-0.749532	0.140265	0	0.351782	0.759315
ENSDARG00000034187	calmodulin 2a (phosphorylase kinase, delta)	1	0	0.0542918	0.286069	0	0.394067	1.26873	0	0.0517735	0.584696	0	0.166318	0.206334	0	-0.347151	0.636667	0	0.46029	0.840284	0	0.312	0.276514	0	-0.183389	0.747879
ENSDARG00000005481	nuclear factor of kappa light polypeptide gene enhancer in B-cells inhibitor, alpha a	1	0	-0.0481478	0.898894	0	-0.187241	1.31614	0	-0.389295	0.632331	0	-0.0295896	0.781207	0	-0.58305	1.46053	0	0.790519	2.27765	0	0.135007	0.634633	0	-0.0758786	1.22006
ENSDARG00000002745	L-threonine dehydrogenase	1	0	0.96586	1.36992	0	-0.587929	-0.689753	0	-0.617529	0.440006	0	-0.222147	-0.136467	0	-1.3422	-0.508993	0	-0.998055	-0.186916	0	-1.02499	-1.13537	0	-0.00398371	0.403559
ENSDARG00000092873	zgc:193541	1	0	0.289389	0.486528	0	-0.387515	0.48911	0	0.0418972	0.757239	0	0.000555458	0.352857	0	-0.202381	0.862888	0	0.033915	0.598314	0	0.313265	-0.325505	0	-0.0865216	-0.217557
ENSDARG00000029388	leucine-rich alpha-2-glycoprotein 1	1	0	-0.0431245	0.112437	0	-0.325365	0.199569	0	-0.116072	-0.162336	0	0.190554	0.080587	0	-1.6915	-1.73227	0	-0.258372	-0.148544	0	-0.357313	-0.0841483	0	-0.107942	-0.345571
ENSDARG00000042934	connective tissue growth factor a	1	0	-0.319486	0.408488	0	-0.632681	0.40612	0	-0.525996	0.588659	0	-0.0647998	1.3899	0	-1.0277	0.743013	0	0.0548534	1.98719	0	-0.640538	-0.207734	0	-0.19468	0.156188
ENSDARG00000003977	zgc:153896	1	0	0	0	0	-0.471731	-0.406716	0	-0.114016	-0.289435	0	-0.0817785	0.0317128	0	0.673522	0.135284	0	0.179228	0.795023	0	-0.116983	0.231254	0	0.515043	-0.402378
ENSDARG00000055395	forkhead box Q1b	1	0	0.0687543	-0.0495951	0	-0.872552	-0.0102674	0	-0.190283	-0.010758	0	-0.0880106	-0.8926	0	1.09404	0.278787	0	0.46705	0.0651145	0	1.32333	1.21308	0	0.814299	0.739316
ENSDARG00000055416	serpin peptidase inhibitor, clade B (ovalbumin), member 1	1	0	0.051823	-0.0902128	0	-0.426344	-0.151635	0	-0.0563402	0.0594136	0	-0.264491	-0.137123	0	0.316419	0.175756	0	-0.0499573	0.47001	0	0.195976	0.0689821	0	0.177954	0.349998
ENSDARG00000070426	ChaC, cation transport regulator-like 1	1	0	0.441423	0.544375	0	-0.429395	-0.0128032	0	0.00817855	1.36642	0	-0.0879351	0.905676	0	1.40483	1.18257	0	-1.12111	1.16201	0	-0.0149805	-0.556585	0	-0.477976	1.09071
ENSDARG00000009001	protein disulfide isomerase-related protein (provisional)	1	0	0.00446356	-0.256661	0	-0.731735	-0.707282	0	-0.256674	-0.795199	0	-0.762147	-0.712831	0	0.496675	-0.879865	0	-1.8259	-1.27171	0	-1.78759	-0.153111	0	-0.666112	-1.13082
ENSDARG00000022767	apolipoprotein Bb	1	0	-0.0686765	0.00860558	0	-0.555898	-0.0402627	0	-0.371442	-0.297976	0	-0.163078	-0.0962227	0	-1.09757	-1.2035	0	0.240663	0.135376	0	0.618513	0.461325	0	-0.364206	-0.365271
ENSDARG00000042130	zona pellucida glycoprotein 3a.2	1	0	1.19939	0.787326	0	0.228441	-0.443616	0	0.88142	-0.16154	0	1.35412	0.838526	0	1.92875	1.03159	0	0.432665	0.65895	0	1.34202	2.51074	0	1.3038	0.911757
ENSDARG00000042129	zona pellucida glycoprotein 3a.1	1	0	0.834898	0.323425	0	0.200168	-0.490887	0	0.805004	-0.146246	0	1.33811	0.823283	0	1.88608	1.06612	0	0.483706	0.820508	0	1.67164	2.87001	0	1.24234	0.887317
ENSDARG00000009753	splicing factor 3B	1	0	0.444165	0.88732	0	0.227293	2.31303	0	0.00661369	1.2845	0	0.321316	1.40425	0	0.765054	2.57324	0	2.1391	2.35347	0	0.805743	0.525893	0	0.44953	0.773015
ENSDARG00000029747	meprin A, alpha.1	1	0	-0.188416	-0.373163	0	-0.332757	-0.104107	0	-0.236579	-0.0443281	0	-0.330178	-0.359675	0	-0.727212	-0.328598	0	0.330768	0.65199	0	-0.155026	-0.332452	0	0.59445	0.159503
ENSDARG00000008029	meprin A, alpha.2	1	0	0.183221	0	0	-0.341047	-0.27459	0	0.453445	0.283787	0	-0.314233	-0.524142	0	-0.543857	-0.405118	0	0.373876	0.416314	0	0	0.504736	0	0.50184	0.292325
ENSDARG00000042876	ABRA C-terminal like	1	0	0.181664	-0.124062	0	-0.2099	0.67779	0	0.0232314	0.509784	0	-0.0560939	0.0935531	0	0.180706	0.487884	0	0.558675	1.23927	0	-0.134646	-0.0251296	0	0.0049083	0.604202
ENSDARG00000007823	activating transcription factor 3	1	0	-0.414789	0.169684	0	-0.0464264	1.91277	0	-0.989661	-0.298361	0	0.660438	2.11881	0	-0.0220936	1.96086	0	1.43777	2.76741	0	-1.52949	-0.273481	0	0.112936	1.84066
ENSDARG00000031587	feline leukemia virus subgroup C cellular receptor 1	1	0	0.0417282	0.243151	0	-0.268735	0.514944	0	-0.0902734	0.400246	0	0.00873589	0.329347	0	-0.748835	0.837609	0	0.40541	1.36015	0	0.00202243	0.532783	0	-0.189936	0.347988
ENSDARG00000014685	establishment of cohesion 1 homolog 2	1	0	0.0897833	0.68219	0	-0.204679	-0.0552329	0	1.06948	0.686914	0	0.61068	1.28803	0	1.81606	0.452816	0	-1.65677	0.0119747	0	-0.938914	-0.00692257	0	0.792794	0.178277
ENSDARG00000092628	si:ch211-102b16.4	1	0	0.409505	0.98091	0	-0.0929467	1.2725	0	-0.018211	0.4391	0	0.454816	0.887584	0	-0.762543	0.842954	0	-0.480883	-0.0269153	0	0.0437633	0.141642	0	-0.335813	0.182763
ENSDARG00000030530	solute carrier family 22 (organic cation transporter), member 2	1	0	0.232326	0.139598	0	-0.994185	-0.911332	0	0.0923648	0.0188159	0	0.486918	0.177319	0	-0.529416	-0.0495474	0	-0.172421	-0.177912	0	-0.194325	0.361965	0	-0.158755	-0.35189
ENSDARG00000009844	dual specificity phosphatase 23	1	0	0.261176	0.680692	0	-2.11082	-0.436675	0	0.355296	0.248541	0	-0.239409	0.0176697	0	0.612838	1.17195	0	-1.10412	0.979986	0	3.41486	2.0664	0	-0.186773	0.224565
ENSDARG00000090127	Uncharacterized protein	1	0	0.84458	0.63772	0	0.438336	-0.697871	0	1.06268	-0.117906	0	0.941755	-0.170531	0	1.89294	0.984315	0	-0.990965	0.692621	0	1.62719	2.81171	0	1.17703	0.608467
ENSDARG00000037388	dystrobrevin, beta a	1	0	0.0920191	0.0611554	0	-0.697972	-0.324734	0	0.199624	0.286633	0	0.255497	0.103096	0	-0.271289	0.0837061	0	0.559855	0.401971	0	-0.47386	-1.62201	0	-0.161225	0.128368
ENSDARG00000030092	translocation associated membrane protein 2	1	0	-0.245124	-0.497034	0	-0.571821	-0.516457	0	0.183542	-0.454373	0	-0.280373	-0.385	0	2.28054	0.598258	0	-1.34577	-0.835982	0	-0.509138	1.12606	0	0.983827	0.4319
ENSDARG00000029150	heat shock protein 90, alpha (cytosolic), class B member 1	1	0	0.222033	0.696959	0	-0.514974	0.142853	0	-0.10036	0.484449	0	-0.177504	0.158222	0	-1.76961	-0.368618	0	-0.848525	-0.614986	0	-0.288019	-0.0628357	0	0.35255	0.522579
ENSDARG00000030053	elongation factor-1, delta, b	1	0	0.425862	0.701907	0	-0.576549	0.00819781	0	-0.0227767	0.495559	0	-0.398576	-0.171916	0	-1.67231	-0.236084	0	-0.779293	-0.381086	0	0.0155093	-0.663294	0	0.684064	0.482197
ENSDARG00000088989	si:dkey-241l7.5	1	0	0.763676	0.50323	0	0.165111	-0.309374	0	0.903378	0.449911	0	0.99263	0.544951	0	1.95369	1.14297	0	0.20771	0.446035	0	2.47095	3.89651	0	0.834902	0.553923
ENSDARG00000089478	si:dkey-241l7.4	1	0	1.20134	0.500414	0	-0.162415	-1.1312	0	1.25123	0.679629	0	1.30806	0.889927	0	1.67832	0.588211	0	0.0836055	0.195101	0	2.36659	2.63257	0	0.831259	0.0841105
ENSDARG00000086956	si:dkey-241l7.3	1	0	0.810966	-0.0417822	0	-0.0921932	-0.91257	0	1.25448	0.56681	0	1.46885	0.656489	0	1.95657	0.733656	0	0.640812	0.273384	0	2.13346	1.84649	0	1.05404	0.187158
ENSDARG00000074612	si:dkey-241l7.2	1	0	1.11665	0.481379	0	0.250973	0.22441	0	0.874316	0.488083	0	1.21968	0.753291	0	2.09213	1.40821	0	0.337322	0.432231	0	2.29391	3.77137	0	0.710716	0.3727
ENSDARG00000041232	ribosomal protein S29	1	0	0.423687	0.527663	0	-0.244516	0.470289	0	-0.0771218	0.521463	0	0.0406387	0.307285	0	-1.14321	0.0708397	0	-0.226275	0.126844	0	0.194032	-0.22805	0	0.24195	0.182994
ENSDARG00000091737	zona pellucida glycoprotein 2.2	1	0	1.13273	0.946962	0	0.235485	-0.525056	0	0.722633	-0.278657	0	1.41255	1.05028	0	1.92045	1.18054	0	0.186817	0.687032	0	1.90402	3.1692	0	1.19726	0.79371
ENSDARG00000090237	zona pellucida glycoprotein 2.3	1	0	0.756743	0.386499	0	0.216147	-0.390717	0	0.945624	-0.0980765	0	1.28728	0.74676	0	1.88305	1.05625	0	0.420492	0.798026	0	2.2141	3.48429	0	1.15722	0.901649
ENSDARG00000089966	zona pellucida glycoprotein 2.6	1	0	0.54253	0.214005	0	0.131028	-0.229729	0	1.21422	0.140474	0	1.19702	0.662257	0	2.18836	1.30817	0	0.467415	0.798749	0	1.89194	3.50738	0	1.07329	0.82603
ENSDARG00000091409	zona pellucida glycoprotein 2.6	1	0	0.706635	0.463862	0	0.212932	0.0390224	0	1.0547	0.201747	0	1.21613	0.894473	0	2.12515	1.29225	0	1.49518	2.14952	0	1.38144	3.166	0	0.861978	0.709502
ENSDARG00000086352	zona pellucida glycoprotein 2	1	0	1.19193	0.290326	0	0.196589	-0.20669	0	1.11751	0.350618	0	1.14375	0.790089	0	2.17955	1.27556	0	0.246944	0.653761	0	1.51737	3.03579	0	0.961712	0.751697
ENSDARG00000086522	zona pellucida glycoprotein 2.5	1	0	0.93306	0.444325	0	0.198008	-0.643492	0	0.859156	0.0376081	0	1.50945	1.04475	0	2.04589	1.22114	0	0.917442	1.23963	0	1.7756	3.03707	0	1.0595	0.686196
ENSDARG00000096403	si:dkey-153m14.1	1	0	0.361733	0.578431	0	-1.4491	0.814342	0	-0.255349	0.442078	0	-0.62856	0.654851	0	-2.05431	0.14728	0	-0.480941	0.870386	0	-0.0511682	-0.456378	0	-1.07894	-0.452071
ENSDARG00000088436	Uncharacterized protein	1	0	0.237443	0.450364	0	-1.47327	0.838523	0	-0.18324	0.643572	0	-0.459626	0.929572	0	-2.37683	0.0938381	0	-0.226647	1.15326	0	-0.0153942	-0.275081	0	-0.980121	-0.290288
ENSDARG00000070212	zgc:158463	1	0	0.392598	0.097419	0	-1.36376	1.105	0	-0.0439582	0.150136	0	-0.50123	0.734233	0	-1.76551	0.260865	0	-0.601005	0.654984	0	-0.190932	-0.559398	0	-1.44137	-1.10578
ENSDARG00000020984	solute carrier family 16, member 10 (aromatic amino acid transporter)	1	0	0.388921	0.298047	0	-0.197075	-0.151488	0	-0.160648	-0.248523	0	0.376999	0.181501	0	-0.486456	-0.203302	0	0.742276	0.804722	0	-0.641648	-0.525125	0	0.664339	0.169888
ENSDARG00000043960	ribosome production factor 2 homolog (S. cerevisiae)	1	0	0.568494	0.196921	0	0.0834776	0.60902	0	0.104361	-0.108354	0	-1.02518	-0.925924	0	0.497633	-0.300981	0	-2.7634	-1.56699	0	-1.48284	-0.12171	0	1.00977	0.0633096
ENSDARG00000043963	si:ch211-241j12.3	1	0	-0.0852359	0.0687609	0	0.0432854	-0.408568	0	0.716802	-0.415025	0	0.851064	0.734165	0	2.53207	0.701017	0	0.104063	0.704002	0	-0.0590187	1.99724	0	2.07214	1.33672
ENSDARG00000027807	fyn-related kinase	1	0	-0.0296859	0.186069	0	-0.69605	-0.344506	0	-0.159681	-0.00459495	0	0.0553982	-0.265678	0	-0.531275	0.0739697	0	0.865969	0.874562	0	1.30027	0.826371	0	-0.384771	1.38202
ENSDARG00000037532	MCM3 minichromosome maintenance deficient 3 (S. cerevisiae), like	1	0	0.880747	0.740211	0	0.176005	-0.712191	0	1.37199	-0.272973	0	0.466238	0.064969	0	2.06027	0.82434	0	0.224107	-0.120971	0	1.49109	2.99229	0	1.70479	1.35741
ENSDARG00000021443	zinc finger protein 36, C3H type-like 1b	1	0	-0.0545071	-0.202128	0	-0.366055	-0.293435	0	0.0283395	0.809438	0	0.353392	0.52352	0	-1.14916	0.173048	0	0.578315	1.56242	0	-0.018187	-0.0814692	0	-0.877655	0.283755
ENSDARG00000057911	zgc:86709	1	0	0.0381881	-0.483444	0	-0.836856	-1.06949	0	-0.344502	-0.559077	0	-0.688595	-0.364372	0	0.134541	-0.127687	0	-0.904156	-0.904156	0	-1.63282	-2.321	0	0.432383	0
ENSDARG00000017188	si:ch211-223m11.2	1	0	0.561739	0.339501	0	-0.166323	-0.797598	0	0.7729	-0.27235	0	1.13506	0.72687	0	1.92721	0.655213	0	1.37525	1.88509	0	1.9107	3.01843	0	1.36803	1.07935
ENSDARG00000043518	si:dkey-239i20.2	1	0	0.381589	0.344625	0	0.473173	0.0131663	0	-0.0522774	-0.0537027	0	-0.224697	-0.432616	0	-0.314256	-0.0245638	0	0.149753	-0.53429	0	0.787364	0.75264	0	-0.467496	-0.906706
ENSDARG00000016357	flavin containing monooxygenase 5	1	0	-0.0438529	0.69069	0	0.540891	1.00207	0	-0.0839667	0.892213	0	0.316821	-0.256375	0	-0.981357	0.664044	0	0.918224	0.18913	0	-0.13743	0.457413	0	-0.092146	0.685222
ENSDARG00000011000	general transcription factor IIA, 1	1	0	-0.300287	-1.02789	0	-1.03981	-0.840846	0	-0.664331	-1.7612	0	-0.588625	-0.288163	0	3.22042	0.711681	0	0.111859	-0.483472	0	-1.33131	-0.270258	0	0.956928	-0.560519
ENSDARG00000043436	si:dkey-5n18.1	1	0	-0.355901	-0.281862	0	-0.565257	-0.0656061	0	-0.343083	-0.5282	0	-0.270412	-0.512059	0	-0.797591	-0.219635	0	-0.370136	-0.155955	0	-0.783318	-1.15992	0	-0.274358	-0.392489
ENSDARG00000010965	proteasome (prosome, macropain) subunit, alpha type, 8	1	0	0.555767	0.868712	0	-0.62906	1.38927	0	-0.116225	0.279636	0	0.393078	1.57995	0	-0.11028	1.4181	0	-0.121809	1.35173	0	-0.743191	-0.389919	0	0.21754	0.145458
ENSDARG00000043257	creatine kinase, brain b	1	0	0.169674	0.327077	0	-0.527965	-0.174091	0	-0.149882	0.0320954	0	-0.825778	-0.180362	0	1.4768	0.486186	0	0.28791	1.43724	0	-0.812498	0.163064	0	0.555001	0.263295
ENSDARG00000052334	OCIA domain containing 1	1	0	0.00747423	-0.202298	0	-0.529548	-0.652406	0	0.0341526	-0.272308	0	-0.424187	-0.568674	0	2.18203	0.284504	0	0.661267	0.178363	0	0.727643	0.0585879	0	0.821456	0.0389436
ENSDARG00000019706	zygote arrest 1	1	0	0.832924	0.452782	0	0.122934	-0.482868	0	0.768882	0.0740638	0	1.36686	0.94617	0	1.81718	0.898533	0	0.115224	0.560702	0	2.09609	3.5006	0	1.06573	0.762513
ENSDARG00000042953	cytochrome P450, family 2, subfamily N, polypeptide 13	1	0	0.291593	-0.429285	0	-0.618743	-0.760265	0	-0.114052	-0.251053	0	-0.604917	-0.803429	0	-1.4627	-1.32008	0	-0.183256	-0.716842	0	0.0368908	-0.184179	0	-0.265561	-0.984875
ENSDARG00000021172	cytochrome P450, family 2, subfamily AD, polypeptide 2	1	0	-0.327177	-0.401759	0	-0.502816	-0.323465	0	-0.459156	-0.761564	0	0.246438	-0.10268	0	-1.20664	-0.960233	0	-0.08549	-0.219022	0	0.672017	0.389911	0	-0.529786	-1.22919
ENSDARG00000004111	estrogen receptor 1	1	0	0.0554623	-0.307123	0	-0.0324552	-0.0630209	0	-0.299707	-0.0378927	0	-0.0198102	-0.198448	0	-1.89321	-1.96368	0	-0.583865	-0.740905	0	-1.25067	0.174736	0	0.962214	0.320582
ENSDARG00000055678	A kinase (PRKA) anchor protein (gravin) 12b	1	0	-0.0922902	-0.344352	0	-0.738393	-1.30912	0	-0.336582	-0.473978	0	-0.246486	-0.506507	0	-0.65543	-0.350483	0	-0.448596	-0.199542	0	-0.957037	-1.56617	0	-0.651431	-0.279233
ENSDARG00000026629	GDP-mannose 4,6-dehydratase	1	0	0.454771	0.619375	0	-1.06335	0.600447	0	-0.351485	0.165109	0	-0.0834943	-0.189298	0	-0.906392	-0.155836	0	0.0770173	-0.169557	0	0.102514	-0.0119982	0	-0.155291	-0.193418
ENSDARG00000013056	inositol 1,3,4-triphosphate 5/6 kinase	1	0	0.268177	-0.148454	0	0.0821915	-0.015619	0	-0.381228	-0.257009	0	-0.137867	-0.664266	0	-0.350942	0.216319	0	0.500848	0.377886	0	0.69016	0.324891	0	-0.242446	-0.172945
ENSDARG00000003797	ankyrin repeat and SOCS box-containing 2a	1	0	0.0263296	-0.15446	0	0.702103	0.370828	0	-0.0264476	-0.15943	0	-0.123183	-0.0716374	0	0.359845	0.509149	0	0.745188	0	0	1.24345	1.01385	0	-0.134715	-0.701623
ENSDARG00000042535	actin, alpha, cardiac muscle 1a	1	0	0.234424	0.0148277	0	0.124052	0.0592447	0	0.101344	0.0803706	0	-0.0935972	0.108213	0	0.62111	0.512048	0	-0.460731	-0.830918	0	-0.819785	-0.869155	0	0.0376159	-0.0321517
ENSDARG00000020711	ribonucleotide reductase M2 polypeptide	1	0	0.0443596	-0.331251	0	0.115329	0.0893039	0	1.12566	-0.539972	0	0.563356	0.587243	0	2.47393	1.00562	0	0.610931	0.802861	0	-0.115027	0.682207	0	1.1941	0.579727
ENSDARG00000042562	allantoicase	1	0	0.0686377	-0.52142	0	-0.754217	-0.421895	0	-0.0881699	0.0498314	0	-0.140197	-0.680805	0	-0.94815	-0.161108	0	-0.184226	-0.660911	0	0.128712	-0.119584	0	-0.191203	-0.693297
ENSDARG00000042566	ribosomal protein S7	1	0	0.326305	0.487448	0	-0.320248	0.343527	0	-0.0743078	0.406918	0	0.0114463	0.0830913	0	-0.985448	-0.066882	0	0.0163376	-0.0141513	0	0.358652	-0.184521	0	0.333521	0.168912
ENSDARG00000042630	heme binding protein 2	1	0	-0.0971142	0.543543	0	-0.00280479	1.03101	0	0.15356	0.630734	0	-0.104851	-0.123529	0	-0.122297	1.46987	0	2.85237	2.79211	0	1.35491	1.56851	0	0.150469	0.489281
ENSDARG00000007127	acetyl-CoA acetyltransferase 2	1	0	0.194103	0.427778	0	-0.118779	0.449173	0	0.0389283	0.0635462	0	0.455551	0.89246	0	0.277688	0.649215	0	-0.369341	1.11237	0	0.3128	0.343073	0	-1.56478	-1.46959
ENSDARG00000032866	enhancer of rudimentary homolog (Drosophila)	1	0	0.214418	0.829385	0	-0.386541	1.99066	0	0.164587	1.02692	0	-0.124108	1.0446	0	2.42197	2.0729	0	-0.930789	0.918463	0	0.0504189	-0.833354	0	0.269698	0.139311
ENSDARG00000010276	prostaglandin-endoperoxide synthase 2b	1	0	-0.529002	0.0398456	0	0.232788	2.13114	0	-0.286138	-0.318482	0	-0.406331	0.280314	0	0.165145	1.37593	0	2.46558	2.32667	0	0.257	0.839351	0	-0.0338651	0.502406
ENSDARG00000042864	ribosomal protein L7-like 1	1	0	0.375705	0.350487	0	0.498237	1.98859	0	0.261494	0.733527	0	-0.314316	0.627794	0	2.36292	1.3085	0	-0.87719	0.255254	0	-0.658012	0.312341	0	1.43912	1.26756
ENSDARG00000034650	fatty acid binding protein 7, brain, b	1	0	-0.213388	-0.289803	0	-0.0138074	0.61719	0	-1.01087	-0.426604	0	0.180477	0.00116865	0	-1.38019	-0.196992	0	0.200357	0.482753	0	-1.63632	-2.02307	0	-0.814214	-0.0636871
ENSDARG00000041797	connexin 28.9	1	0	0	0.18745	0	-0.473334	-0.126964	0	0.0210109	0.011691	0	0.0933009	-0.21391	0	-0.502921	-0.401017	0	-0.107107	-0.202936	0	0.154494	-0.00165606	0	-0.127403	-0.170773
ENSDARG00000041787	connexin 32.3	1	0	0	0.308446	0	-0.467414	-0.233869	0	-0.0222188	0.0594794	0	0.249345	-0.113853	0	-0.161118	0.0411038	0	-0.0873471	-0.345397	0	0.194239	0.225655	0	0.0782103	-0.175553
ENSDARG00000023111	plasminogen	1	0	-0.219933	0.00836167	0	-0.242616	0.266785	0	-0.317439	-0.20331	0	0.295974	0.00666222	0	-1.60667	-1.76863	0	-0.135415	-0.263395	0	0.53396	0.536932	0	-0.204349	-0.306338
ENSDARG00000069251	si:dkeyp-50f7.2	1	0	0.582846	0.270632	0	0.248429	-0.420836	0	0.789089	-0.282464	0	1.3764	0.996052	0	1.73699	0.783198	0	0.534007	0.835985	0	2.33878	3.60496	0	1.25582	0.932201
ENSDARG00000069241	tetratricopeptide repeat domain 32	1	0	-0.0385951	-0.471513	0	0.776608	0.351856	0	0.973944	1.52204	0	0.716417	0.113315	0	3.44704	1.39652	0	0.804807	1.44141	0	0.477471	0.775793	0	0.427803	0.808085
ENSDARG00000052625	FK506 binding protein 1b	1	0	0.0148051	0.139025	0	-0.538893	-0.10403	0	-0.198395	0.0745215	0	-0.322911	0.0842386	0	-0.544661	0.243523	0	-0.783137	-0.613145	0	0.555822	-0.507798	0	-0.123238	-0.141184
ENSDARG00000016011	glycerophosphocholine phosphodiesterase GDE1 homolog (S. cerevisiae)	1	0	0.242395	0.108089	0	-0.00757576	-0.31972	0	-0.124251	-0.526229	0	0.0867925	-1.19064	0	-1.59029	-2.197	0	-1.14295	-2.19943	0	-0.346772	-1.53418	0	0.452178	-0.402705
ENSDARG00000041391	transmembrane emp24-like trafficking protein 10 (yeast)	1	0	0.37438	0.852461	0	-0.350222	1.18898	0	-0.261707	0.45489	0	-0.0861682	0.582052	0	-1.11927	-0.074018	0	-1.95811	-0.198063	0	-0.636659	-0.373024	0	-0.0376956	-0.0431685
ENSDARG00000031683	v-fos FBJ murine osteosarcoma viral oncogene homolog	1	0	-0.430199	0.053914	0	-2.12641	0.575776	0	-0.99196	0.288906	0	0.752232	2.64824	0	-0.101487	2.52412	0	-0.162314	2.62125	0	-0.739195	-0.754989	0	-0.733001	1.03127
ENSDARG00000067570	capthepsin B, b	1	0	0.236604	-0.219968	0	-0.109697	0.168213	0	0.278711	-0.26967	0	0.122866	0.228872	0	-0.284849	0.604903	0	2.34977	2.78894	0	0.0585138	0.296599	0	0.263614	1.44496
ENSDARG00000024746	heat shock protein 90, alpha (cytosolic), class A member 1, tandem duplicate 2	1	0	0.106861	0.850991	0	-0.732851	1.43771	0	-0.0667195	0.920994	0	-0.246835	2.98457	0	-1.10429	1.54091	0	-1.99962	1.18667	0	-1.5807	0.00220175	0	0.333293	0.750827
ENSDARG00000010478	heat shock protein 90, alpha (cytosolic), class A member 1, tandem duplicate 1	1	0	0.285984	0.222907	0	-0.630321	-0.592417	0	-0.0650934	0.800524	0	-0.111052	0.0588832	0	-0.355064	-0.357848	0	-1.07468	-1.07468	0	-1.35154	-1.17415	0	0.312154	0.114241
ENSDARG00000041248	si:dkey-241l7.6	1	0	1.34165	0.912345	0	-0.0559119	-0.571105	0	0.920734	0.0944709	0	1.32288	0.877994	0	2.12886	1.26778	0	0.689814	0.630932	0	1.55528	2.72325	0	1.09433	0.519071
ENSDARG00000014830	Finkel-Biskis-Reilly murine sarcoma virus (FBR-MuSV) ubiquitously expressed a	1	0	0.409855	0.491556	0	-0.322722	0.239414	0	-0.0429111	0.393902	0	-0.0308863	0.266802	0	-1.48566	-0.135199	0	-0.421983	-0.0283253	0	0.127818	-0.119575	0	0.373634	0.130623
ENSDARG00000079018	FK506 binding protein 3	1	0	0.2375	0.989819	0	-0.200045	1.02315	0	-0.158677	0.529704	0	0.439378	1.39801	0	-1.18348	1.56325	0	-0.121465	0.828341	0	-0.367347	-0.28022	0	0.168411	0.026898
ENSDARG00000091744	Uncharacterized protein	1	0	0.151406	0.554038	0	-1.56672	0.582405	0	-0.325386	0.388497	0	-0.7687	0.433014	0	-1.87148	0.381732	0	-0.59488	0.56853	0	0.0941777	-0.798761	0	-1.14198	-0.53333
ENSDARG00000024511	brix domain containing 2	1	0	0.392653	0.769081	0	0.538186	1.38125	0	-0.053616	0.166805	0	-1.0992	0.367386	0	1.30878	0.654249	0	-2.98299	-0.764776	0	-0.626129	1.1024	0	0.518742	0.0553144
ENSDARG00000079343	si:ch211-241b2.4	1	0	0.230324	-0.68854	0	0.70879	0.286206	0	0.890557	-0.62266	0	1.09306	0.561386	0	2.35521	1.09475	0	-1.65693	-1.65693	0	1.35394	2.91576	0	1.02478	0.80417
ENSDARG00000044844	zgc:66483	1	0	0.281053	-0.375347	0	0.495707	-0.496579	0	0.473128	-1.17318	0	0.0817646	-0.00447708	0	2.68751	0.680187	0	-0.285106	-0.149895	0	0.887808	2.45795	0	1.55383	1.1065
ENSDARG00000086337	si:dkey-102g19.3	1	0	-0.179949	-0.0668032	0	-0.101288	0.701619	0	-0.101424	0.581471	0	-0.285979	-0.408036	0	-0.955711	-0.740296	0	-0.338729	-0.215551	0	-0.571727	-0.437612	0	-0.0422507	0.5551
ENSDARG00000010149	ATP synthase, H+ transporting, mitochondrial F1 complex, alpha subunit 1, cardiac muscle	1	0	0.417524	0.782681	0	-0.319827	0.482713	0	-0.147815	0.69987	0	-0.287114	0.517877	0	-0.407468	0.579719	0	-0.836269	0.484747	0	-0.884517	-0.540826	0	0.0624279	-0.0138506
ENSDARG00000018334	ribosomal protein L35	1	0	0.199848	0.348208	0	-0.339434	0.269835	0	-0.181172	0.385721	0	0.0473274	0.0797516	0	-1.20292	-0.0451994	0	-0.012324	0.0790608	0	0.445207	-0.304686	0	0.31614	0.21482
ENSDARG00000068214	cyclin I	1	0	0.22833	-0.0280845	0	-0.658408	-1.12048	0	-0.239651	0.57452	0	-0.502492	-0.432961	0	-3.17339	-0.988245	0	-1.27762	-1.10348	0	-1.17122	-1.67188	0	-0.335925	-0.451542
ENSDARG00000037962	proteasome (prosome, macropain) subunit, beta type, 7	1	0	0.170662	0.468031	0	0.162779	1.14523	0	0.0558388	0.318722	0	1.15763	2.6517	0	0.547073	1.31518	0	-0.711093	0.836952	0	-0.739001	-0.193769	0	0.269457	0.138653
ENSDARG00000069980	lectin, mannose-binding, 1	1	0	0.168206	0.16242	0	-0.291797	-0.187964	0	-0.112919	-0.18111	0	-0.823191	-0.831256	0	0.215708	-1.15829	0	-1.44052	-0.832302	0	-0.0345504	0.708629	0	-0.0816572	-0.402097
ENSDARG00000029822	carboxyl ester lipase, tandem duplicate 2	1	0	-0.116008	-0.174631	0	-0.306509	0.161875	0	0.229448	0.411959	0	0.147358	0.451568	0	-0.761009	-0.425742	0	0.101189	0.466743	0	0.851881	0.622819	0	0.135333	0.453675
ENSDARG00000017490	carboxyl ester lipase, tandem duplicate 1	1	0	0.0916435	0.150312	0	-0.471086	0.0948485	0	0.441927	0.479689	0	0.224096	0.438409	0	-0.695998	-0.574964	0	0.26461	0.435871	0	0.461326	0.203684	0	0.120283	0.445086
ENSDARG00000092726	si:dkey-184p9.7	1	0	-0.0812832	-0.138935	0	-0.0914107	-0.607003	0	0.120811	0.523512	0	0.353591	0.0609902	0	-0.227521	-0.240166	0	-0.0376262	0.247811	0	1.39313	0.922072	0	-0.132074	0.302638
ENSDARG00000076283	small nuclear ribonucleoprotein D3 polypeptide, like	1	0	0.810707	1.03817	0	-0.463667	2.17445	0	-0.176076	1.11396	0	-0.270004	1.15405	0	2.45427	2.78351	0	-1.27593	2.07263	0	0.605876	0.842161	0	0.436805	0.125957
ENSDARG00000010717	coiled-coil-helix-coiled-coil-helix domain containing 10	1	0	0.224945	0.514241	0	0.230124	0.845521	0	0.521273	1.13652	0	-0.537034	0.180038	0	-0.0133873	0.923918	0	-0.757575	0.375906	0	-0.190479	-0.27269	0	0.0179195	0.198466
ENSDARG00000017388	glutathione S-transferase theta 1b	1	0	-0.0531924	-0.321344	0	-0.664169	-0.554261	0	-0.0197554	-1.10851	0	-0.372256	-0.170279	0	-0.448271	0.420495	0	1.07353	1.13172	0	-0.0091597	-0.390645	0	-1.24182	-1.89081
ENSDARG00000057882	actin related protein 2/3 complex, subunit 3	1	0	0.708566	0.646826	0	-0.894343	1.20639	0	-0.256135	0.473661	0	-0.27915	0.49327	0	-1.04579	0.910028	0	0.894883	2.12579	0	-1.33342	-1.80542	0	-0.626158	0.138021
ENSDARG00000005122	ATPase, Ca++ transporting, cardiac muscle, slow twitch 2b	1	0	-0.0359508	-0.11668	0	0.360786	1.21884	0	-0.180379	0.70121	0	-0.487146	0.450991	0	-0.0792367	0.475729	0	-2.47554	-0.113444	0	-0.535399	0.29561	0	-0.309088	0.244756
ENSDARG00000057556	ribosomal protein L17	1	0	0.303536	0.405474	0	-0.406735	0.208456	0	-0.0202869	0.372539	0	-0.0948487	0.195233	0	-1.24033	-0.147402	0	-0.487843	-0.0907062	0	0.149534	-0.179979	0	0.343484	0.154706
ENSDARG00000002204	heat shock protein, alpha-crystallin-related, b11	1	0	0.149489	-0.0253093	0	-0.0469267	0.0699329	0	-0.0730184	0.139114	0	-0.000866254	0.265635	0	0.368391	0.551334	0	-0.843498	-0.0438819	0	-0.623915	-0.730368	0	0.461407	0.596312
ENSDARG00000025174	hyaluronan binding protein 4	1	0	0.59504	0.332574	0	-0.0585913	-0.477945	0	1.51693	0.0754556	0	1.67557	2.17899	0	1.97441	1.17856	0	1.83324	2.35093	0	-0.303124	0.793434	0	1.22185	0.865654
ENSDARG00000054319	3-oxoacid CoA transferase 1b	1	0	0.301815	0.516355	0	-0.158711	0.103133	0	-0.111566	-0.2078	0	0.302117	-0.0463557	0	-1.36564	-2.06346	0	-0.0818763	-0.175805	0	0.38948	0.163651	0	-0.272563	-0.467744
ENSDARG00000057121	complement component 7	1	0	0.246042	0.396506	0	0.286339	0.259478	0	0.625753	1.05231	0	0.163693	0.694223	0	-1.86017	-1.35048	0	-0.511844	0.63796	0	-0.137621	-0.263798	0	0.631275	0.930813
ENSDARG00000089088	si:dkeyp-69c1.8	1	0	-0.858432	-1.42791	0	-0.601324	-0.405126	0	0.174768	-0.958234	0	0.752606	0.0495507	0	2.16516	0.722045	0	0.255191	0.276064	0	0.473356	1.30265	0	1.17134	0.853525
ENSDARG00000090899	Uncharacterized protein	1	0	0	0	0	-0.570745	-0.570745	0	0	0	0	1.14004	1.81412	0	-0.181525	-0.161417	0	0.252527	-0.539706	0	-0.637185	-0.637185	0	-1.33028	0.557882
ENSDARG00000090469	syncollin	1	0	-0.203427	0.104798	0	-0.485006	0.172571	0	0.242409	0.468543	0	0.0653018	0.422752	0	-0.624797	-0.421786	0	0.259964	0.497539	0	0.328775	0.105923	0	0.137573	0.407628
ENSDARG00000056239	transmembrane protein 45B	1	0	0.314712	0.337711	0	-0.0233029	-0.200968	0	-0.0525411	0.134967	0	-0.307026	-0.674119	0	-0.496444	-0.115772	0	0.369467	0.506399	0	1.48932	0.92405	0	0.366013	0.228923
ENSDARG00000009544	claudin b	1	0	0.909637	0.732202	0	-0.242229	0.897795	0	-0.243251	0.00936088	0	-0.145849	1.07001	0	-0.618148	1.33472	0	0.752673	1.64804	0	0.992214	1.27808	0	-0.415666	0.598234
ENSDARG00000006580	claudin d	1	0	0.52085	-0.0941061	0	0.0169288	-0.656908	0	0.88909	-0.418072	0	1.5353	0.942236	0	1.69176	0.974276	0	0.16466	0.496423	0	2.43353	3.56211	0	1.00687	0.582241
ENSDARG00000006316	ribosomal protein L23a	1	0	0.246799	0.367905	0	-0.18371	0.334812	0	-0.0446887	0.382949	0	-0.02078	0.242797	0	-1.16771	-0.131313	0	-0.418222	-0.112271	0	0.250938	-0.12577	0	0.44091	0.234912
ENSDARG00000055064	peroxiredoxin 5	1	0	0.441117	0.585923	0	0.376257	1.25823	0	0.355459	1.08526	0	0.638776	1.31776	0	-0.593588	0.871722	0	-0.111228	0.670537	0	0.488163	0.010849	0	0.0163444	1.49855
ENSDARG00000037012	solute carrier family 3, member 2b	1	0	0.543951	0.941052	0	0.296382	1.20846	0	0.355213	1.57374	0	0.604462	1.57052	0	-0.978601	1.44136	0	0.166408	2.04592	0	0.0462237	0.439811	0	-0.0736973	0.784438
ENSDARG00000074057	calmodulin 3a (phosphorylase kinase, delta)	1	0	0.121762	0.339799	0	-0.370718	0.805663	0	-0.480428	-0.140288	0	-0.584523	-0.144455	0	-0.661259	0.520481	0	-0.588613	0.613609	0	-0.308002	-0.349055	0	-0.610652	-0.337701
ENSDARG00000055278	complement factor B	1	0	0.0994433	-0.223254	0	-0.376935	0.198787	0	-0.302655	-0.333188	0	0.45462	-0.00458858	0	-1.33294	-1.75113	0	0.147012	-0.0273649	0	0.637971	0.727721	0	-0.221038	-0.377009
ENSDARG00000055523	solute carrier family 22 (organic anion transporter), member 6, like	1	0	0.282301	-0.0827205	0	-1.47939	-0.719906	0	-0.246655	-0.246655	0	-0.298617	-0.0492865	0	-0.354146	0.206126	0	0.531353	0.830982	0	0.564335	1.38676	0	0.194498	1.07071
ENSDARG00000095273	cytochrome c oxidase subunit 8a	1	0	0.388718	0.728937	0	-0.122265	0.942402	0	0.431109	0.97056	0	0.0746877	1.65237	0	-1.26174	1.26574	0	0.024794	2.58806	0	0.078976	0.14959	0	-0.0196874	0.78397
ENSDARG00000044566	fatty acid binding protein 6, ileal (gastrotropin)	1	0	0	0.258197	0	-0.606354	0.209447	0	0.431006	0.145469	0	0.0296056	0.168937	0	-0.669657	0.254686	0	1.37055	1.50364	0	0.207654	0.199888	0	1.32197	1.87036
ENSDARG00000020645	solute carrier family 7 (cationic amino acid transporter, y+ system), member 3a	1	0	0.343997	0.596611	0	-0.297872	0.70768	0	-0.0449336	1.12462	0	0.218719	1.03595	0	-0.648001	0.369801	0	-0.384131	1.39232	0	-0.283653	0.201397	0	-0.447301	1.33256
ENSDARG00000054172	progesterone receptor membrane component 1	1	0	0.0403262	0.0830295	0	-0.392247	0.408385	0	-0.127587	-0.0189235	0	-0.280557	0.0587933	0	-0.344607	0.595378	0	0.825072	0.578985	0	0.665427	0.421544	0	-0.845897	-0.955385
ENSDARG00000054191	phosphoglycerate kinase 1	1	0	0.334934	0.618357	0	-0.81011	0.467406	0	-0.128616	0.313486	0	-1.39521	-0.579582	0	-0.759707	-0.0607194	0	-1.30659	-0.606354	0	0.0379137	-0.348591	0	-0.624081	-0.615549
ENSDARG00000053853	solute carrier family 13 (sodium-dependent dicarboxylate transporter), member 2	1	0	0.0853217	-0.0343964	0	-1.45309	-0.888941	0	0.139209	0.239071	0	-0.161538	-0.193137	0	-0.167273	-0.233758	0	0.260389	0.51831	0	0.373886	0.314137	0	0.573173	0.480851
ENSDARG00000076448	serine (or cysteine) peptidase inhibitor, clade F, member 2a	1	0	0	0.178728	0	-0.49932	0.121639	0	-0.426589	-0.177087	0	0.330963	0.0351916	0	-1.32018	-1.81234	0	-0.12147	-0.200907	0	0.635858	0.68605	0	-0.0965012	-0.361973
ENSDARG00000069048	serine (or cysteine) peptidase inhibitor, clade F, member 1	1	0	-0.277369	-1.15877	0	-1.30207	-1.40376	0	-0.23431	-0.73252	0	-0.684956	-0.824532	0	-1.14307	-1.09074	0	0.188976	-0.631537	0	-0.565622	-1.36622	0	-0.549945	-0.894671
ENSDARG00000092985	si:ch1073-309n14.1	1	0	-0.350458	-1.17026	0	0.0845045	-0.0951244	0	-0.542197	-0.647556	0	-0.085183	-0.705571	0	-1.43409	-0.260248	0	1.26912	1.03641	0	0.431629	-0.229639	0	-0.43218	0.01005
ENSDARG00000023820	fatty acid hydroxylase domain containing 2	1	0	0.248572	0.0732647	0	-0.314137	-0.563826	0	-0.071139	-0.0773695	0	-0.314504	-0.450721	0	-1.87937	-1.31084	0	-0.592249	-0.83166	0	-0.0282462	-0.2943	0	-0.315218	-0.533042
ENSDARG00000032768	interferon regulatory factor 1b	1	0	0.184029	-0.482771	0	-1.26016	-0.486753	0	-0.443219	-0.839049	0	-0.55167	-0.79023	0	-1.82536	-0.366861	0	-0.222204	-0.362714	0	-0.233305	-0.76312	0	-0.67662	-0.126073
ENSDARG00000013430	betaine-homocysteine methyltransferase	1	0	-0.051301	-0.136294	0	-0.368268	-0.205508	0	-0.209856	-0.0902694	0	0.290977	0.308285	0	-1.55796	-1.96987	0	-0.343269	-0.264303	0	0.0685932	-0.0687197	0	-0.444013	-0.409144
ENSDARG00000068589	Uncharacterized protein	1	0	-0.466753	-0.200636	0	-0.742807	-0.742807	0	0	0	0	0.521728	0.579678	0	0.0689228	-0.821856	0	0	0	0	0.433945	0.47257	0	-0.342876	-0.0317173
ENSDARG00000016476	ornithine decarboxylase antizyme 1b	1	0	0.427848	0.749161	0	-0.202705	1.1764	0	0.320495	1.13913	0	0.334525	1.49056	0	-0.834208	1.34876	0	-0.445802	1.79336	0	-0.531838	-0.313601	0	0.994011	0.657231
ENSDARG00000061100	asparaginyl-tRNA synthetase	1	0	0.210424	0.036931	0	-0.751697	-0.050521	0	-0.581599	-0.427056	0	-1.38879	-0.760565	0	-1.80853	0.0285636	0	-2.82055	-1.05284	0	-0.653693	-0.388323	0	-0.883493	-0.201419
ENSDARG00000017568	heterogeneous nuclear ribonucleoprotein A/B	1	0	0.475347	1.27556	0	-0.243962	2.30777	0	-0.553845	0.237894	0	-0.627605	0.875659	0	1.37334	1.86036	0	-1.24893	1.0514	0	-1.04628	1.54159	0	0.568616	0.755351
ENSDARG00000007708	NSA2 ribosome biogenesis homolog (S. cerevisiae)	1	0	0.309578	0.376273	0	-0.373228	-0.168133	0	-0.0595819	0.166302	0	-0.156858	-0.26702	0	-1.39828	-0.486188	0	-0.580076	-0.461711	0	0.466914	-0.0778686	0	0.326031	0.312487
ENSDARG00000034291	ribosomal protein L37	1	0	0.24539	0.340218	0	-0.345653	0.230978	0	-0.0600953	0.467119	0	-0.00389667	0.224153	0	-1.21294	-0.070365	0	-0.334118	0.0106355	0	0.202754	-0.10196	0	0.266582	0.20113
ENSDARG00000086746	proline dehydrogenase (oxidase) 1	1	0	0.167089	-0.590023	0	-0.268096	-0.660946	0	0.376353	1.11092	0	-1.38117	-0.872172	0	-1.6696	-0.923427	0	-1.38244	0.604473	0	-1.92351	-2.53832	0	-1.17168	-0.0648894
ENSDARG00000003920	SET translocation (myeloid leukemia-associated) B	1	0	-0.165275	0.162143	0	0.456486	2.86066	0	-0.749527	0.516827	0	-0.452488	0.825138	0	-0.0766864	1.96568	0	-0.9065	1.59184	0	-0.0632879	1.24438	0	-0.527666	0.731439
ENSDARG00000044691	protein phosphatase 1, regulatory (inhibitor) subunit 3B	1	0	0.30114	-0.757541	0	0.180263	-0.664349	0	0.695131	-0.443682	0	0.630754	-0.25626	0	1.38351	0.274853	0	0.870931	-0.0332216	0	0.792585	1.62855	0	0.178415	-0.175242
ENSDARG00000029832	solute carrier family 26 (sulfate transporter), member 1	1	0	-0.0651716	-0.303427	0	0.143157	-0.689314	0	-0.126916	-0.142932	0	0.14901	-0.634594	0	-0.622407	0.459392	0	1.56384	1.04073	0	0.557788	1.20382	0	-0.281121	-0.102213
ENSDARG00000078113	ATP synthase, H+ transporting, mitochondrial F0 complex, subunit e, duplicate a	1	0	0.296939	-0.0430908	0	-0.0936237	0.715204	0	0.268752	1.09818	0	-0.316539	0.423274	0	-0.290017	1.18693	0	0.410897	0.435142	0	0.447655	-0.229667	0	-0.0759175	0.314237
ENSDARG00000069745	solute carrier family 35, member F2	1	0	0.382604	0.588374	0	0.201704	1.04054	0	0.647349	0.859506	0	0.686555	1.5081	0	2.57239	1.21905	0	0.932059	2.19436	0	0.779188	2.72652	0	1.32453	1.58392
ENSDARG00000091730	uncharacterized protein LOC100005504	1	0	0	0	0	-2.45133	-0.512947	0	-0.361957	-0.655795	0	-0.131261	0.444047	0	-0.531597	-0.17599	0	0	1.52391	0	1.46497	0.88007	0	0	0
ENSDARG00000044612	complement component 1, q subcomponent, B chain	1	0	-0.300632	-0.849089	0	-0.319349	0.479259	0	-0.298003	-0.387354	0	0.0961071	-0.183711	0	-0.791721	0.329072	0	0.0445065	-0.212382	0	-0.433433	-1.11149	0	-0.13044	-0.0715515
ENSDARG00000069503	claudin h	1	0	-0.173082	-0.37654	0	0.171435	0.231484	0	-0.302458	-0.392043	0	0.0234374	0.207084	0	-0.418484	0.6714	0	0.791859	0.836477	0	1.17808	1.21925	0	-0.634635	-0.103012
ENSDARG00000015955	claudin c	1	0	-0.176201	-0.630597	0	-0.872112	0.0116473	0	0.0888725	0.0669518	0	0.150133	0.627227	0	-0.24746	0.532001	0	0.342072	0.829088	0	0.139425	0.663123	0	-0.356095	0.339554
ENSDARG00000054916	eukaryotic translation initiation factor 4E binding protein 3	1	0	0.585301	0.610011	0	0.151383	-0.0445884	0	0.447872	0.726808	0	0.260083	0.53505	0	-0.772701	-0.547359	0	-0.618187	-0.0737072	0	-0.467102	-0.456311	0	0.724962	1.03786
ENSDARG00000037009	barrier to autointegration factor 1	1	0	0.434073	0.180695	0	-1.04671	1.21393	0	-0.121034	0.856858	0	0.0541787	0.657507	0	1.97437	1.64145	0	-0.354109	0.935709	0	-0.145899	-1.17238	0	-0.103582	-0.0158892
ENSDARG00000005616	complement component bfb	1	0	0.0741259	-0.216835	0	-0.375528	0.0689426	0	-0.381903	-0.466354	0	0.412042	-0.00792758	0	-1.1079	-1.39268	0	0.173389	-0.0155147	0	0.765967	0.723068	0	-0.191775	-0.49021
ENSDARG00000055539	ependymin-like 2	1	0	0	0	0	-0.879824	-0.490175	0	0.761557	0.597947	0	-0.0081357	0.147351	0	-0.306058	0.154497	0	0.583954	1.00041	0	0.180487	0.343271	0	0.407584	0.97866
ENSDARG00000069428	zgc:158856	1	0	0.563295	-0.446553	0	-0.172457	-0.798754	0	1.08647	-0.471113	0	1.42919	1.11315	0	1.62378	0.805012	0	0.550002	0.855381	0	1.45801	2.71152	0	1.37175	1.01957
ENSDARG00000092044	si:dkey-22f5.9	1	0	0.183143	0.316909	0	-0.42998	0.693043	0	0.0288952	0.606706	0	0.797935	0.773176	0	-0.657842	0.262573	0	0.262789	0.435127	0	-0.247877	-0.233077	0	-0.175634	0.0959005
ENSDARG00000014017	ribonucleotide reductase M1 polypeptide	1	0	-0.253185	0.0718081	0	-0.513065	0.503022	0	0.456497	-0.607102	0	-0.0393868	0.739809	0	1.73957	0.524824	0	-0.446373	0.744666	0	-0.595348	1.4986	0	1.05321	0.352842
ENSDARG00000073961	cysteine-rich transmembrane module containing 1	1	0	0.198588	0.422874	0	-0.561867	-0.499977	0	0.756805	-0.570071	0	0.869328	0.991585	0	1.5647	0.862695	0	-0.0530742	0.690157	0	2.70405	3.62662	0	1.45083	0.736743
ENSDARG00000036628	CD74 molecule, major histocompatibility complex, class II invariant chain b	1	0	-0.0982116	-0.484542	0	-0.683186	0.41323	0	-0.441008	-0.238868	0	0.049314	0.010091	0	-1.32278	0.287419	0	0.376119	0.784691	0	-0.436054	-1.23216	0	-0.468509	-0.11197
ENSDARG00000036629	ribosomal protein S14	1	0	0.277859	0.312251	0	-0.328364	0.279269	0	-0.0828497	0.344517	0	-0.123784	0.194875	0	-1.14378	-0.0478402	0	-0.361956	-0.0633478	0	0.175043	-0.265437	0	0.365961	0.150865
ENSDARG00000053831	vitronectin b	1	0	-0.0835001	-0.104875	0	-0.254705	0.461588	0	-0.397116	0.00290646	0	0.424802	0.134717	0	-1.87635	-2.17571	0	-0.011505	-0.115712	0	0.121218	0.018007	0	-0.236525	-0.33205
ENSDARG00000060051	solute carrier family 47, member 2	1	0	0.157482	-0.0224853	0	-1.17606	-1.10942	0	0.25442	0.376368	0	-0.080154	-0.0661251	0	-0.405747	0.17278	0	0.486179	0.460918	0	-0.263949	0.32355	0	0.0625511	0.506015
ENSDARG00000032296	proteasome maturation protein	1	0	0.363653	0.613121	0	-0.360549	1.84289	0	-0.025994	0.680152	0	0.088904	1.35439	0	-0.315216	1.95514	0	-0.0789546	1.84274	0	-1.19449	-0.775491	0	-0.133635	0.0681458
ENSDARG00000021252	chaperonin containing TCP1, subunit 6A (zeta 1)	1	0	0.0246405	0.473485	0	-0.800408	0.397154	0	-0.253601	0.30683	0	-0.522652	0.257682	0	-1.28997	0.0833389	0	-1.6965	-0.959929	0	-0.228923	-0.541907	0	0.195123	0.13048
ENSDARG00000004754	heat shock protein 4a	1	0	-0.269173	0.494444	0	-0.539029	0.922283	0	-0.738913	0.096546	0	-1.31643	0.987152	0	-0.1653	0.522624	0	-4.25151	-1.17867	0	-2.82739	-0.864906	0	-0.141031	-0.0419844
ENSDARG00000090870	si:ch1073-263o8.2	1	0	1.46841	1.12506	0	0.0417685	-0.740343	0	0.978439	-0.110998	0	1.50528	1.05134	0	1.67657	0.836624	0	0.186896	0.604437	0	1.78165	2.96506	0	1.12323	1.01968
ENSDARG00000094392	si:dkey-229d11.5	1	0	0.64948	0.255519	0	0.293601	-0.427169	0	0.637533	-1.1362	0	1.41719	1.02343	0	2.18331	0.899565	0	0.719842	1.11948	0	0.914157	2.68906	0	1.52452	1.04507
ENSDARG00000093353	si:ch211-263m18.4	1	0	0.976663	0.668854	0	0.0563588	-0.659658	0	1.07029	-0.39424	0	1.09936	0.438273	0	1.75	0.796306	0	0.217331	0.262666	0	2.18876	3.407	0	1.25818	1.10979
ENSDARG00000087356	Uncharacterized protein	1	0	0.244596	0.526685	0	-0.654281	0.152057	0	-0.149796	-0.407628	0	-0.125425	-0.200491	0	-0.463372	0.471821	0	-0.261568	0.345633	0	0.591816	0.978571	0	0.518728	0.883288
ENSDARG00000003151	S-phase kinase-associated protein 1	1	0	0.436055	1.06631	0	-1.12832	0.953985	0	0.0299848	0.616731	0	-0.234825	1.38881	0	-0.794424	1.39694	0	-1.28683	0.59469	0	-0.855624	-1.3337	0	0.189271	-0.222391
ENSDARG00000053404	zgc:56064	1	0	0.622343	1.02717	0	-0.141907	1.64067	0	0.0701813	0.96833	0	0.0238699	1.26877	0	-0.346096	1.72792	0	-0.190102	1.51328	0	-1.30111	-0.210437	0	0.882898	0.809727
ENSDARG00000068600	SAR1 homolog B (S. cerevisiae)	1	0	0.187627	0.0477857	0	-0.0770539	0.606282	0	-0.145575	0.233962	0	-0.985193	-0.46133	0	-0.579616	0.0331043	0	-1.57535	-0.378292	0	-0.691171	-0.101437	0	-0.868664	-0.216326
ENSDARG00000075768	succinate dehydrogenase complex, subunit B, iron sulfur (Ip)	1	0	0.27322	0.530009	0	-0.61766	0.288622	0	0.27428	0.800737	0	-0.769717	-0.0676894	0	-1.17458	0.589617	0	-0.596768	0.812773	0	-0.561004	-0.470527	0	0.0735167	0.133957
ENSDARG00000093467	Uncharacterized protein	1	0	0.425589	-0.32448	0	-0.0961033	-0.274818	0	0.48504	-0.4958	0	-0.27877	-0.918375	0	-0.831649	-0.214168	0	0.19028	0.173622	0	-0.0332804	-0.381864	0	0.477839	0
ENSDARG00000077982	E74-like factor 3 (ets domain transcription factor, epithelial-specific )	1	0	0.666635	0.963847	0	0.00288196	0.81636	0	0.146806	0.586861	0	-0.30757	0.761903	0	-0.47176	0.306922	0	-0.00316632	0.600899	0	1.21249	1.28035	0	-0.0202811	0.0759007
ENSDARG00000013012	ribosomal protein L36	1	0	0.195765	0.287086	0	-0.29181	0.333956	0	-0.0458836	0.479153	0	-0.0317313	0.240422	0	-1.30513	0.00927331	0	-0.322159	-0.0496078	0	0.245782	-0.0784885	0	0.286717	0.200525
ENSDARG00000043196	ribonuclease like 2	1	0	-0.284466	-0.176097	0	-0.770214	0.576014	0	-0.651771	-0.548622	0	0.589647	-0.0768145	0	0.771709	0.23661	0	0.287457	0.139369	0	1.27883	1.2277	0	-0.418902	-0.452458
ENSDARG00000017314	chymotrypsin-like elastase family, member 1	1	0	-0.0591552	0.00905339	0	-0.398591	0.139151	0	0.496207	0.636614	0	0.169222	0.462589	0	-0.604503	-0.314742	0	0.266672	0.527195	0	0.319807	0.21815	0	0.171146	0.502693
ENSDARG00000043175	chymotrypsin-like elastase family, member 1	1	0	0.156229	-0.0158434	0	-0.130366	0.341955	0	0.434196	0.362309	0	-0.0716539	0.183134	0	-0.547035	-0.401083	0	-0.0239629	0.23432	0	0.493504	0.302009	0	0.114693	0.366044
ENSDARG00000095462	chymotrypsin-like elastase family, member 1	1	0	0	0	0	-0.450882	0.210919	0	-0.164019	0.453938	0	0.105638	0.336274	0	-0.356403	-0.101586	0	-0.0448901	0.552808	0	-0.0338575	-0.246199	0	0.0831129	0.39411
ENSDARG00000043173	chymotrypsin-like elastase family, member 1	1	0	-0.115432	-0.251121	0	-0.20004	0.153307	0	0.481619	0.588233	0	0.168002	0.405269	0	-0.293569	-0.243118	0	0.215932	0.579283	0	-0.029354	-0.213451	0	0.0767364	0.361278
ENSDARG00000043168	chymotrypsin-like elastase family, member 1	1	0	-0.0612956	-0.356201	0	-0.159	0.102624	0	-0.399412	-0.17939	0	0.320601	0.444572	0	-0.406855	-0.225647	0	0.576254	0.886057	0	0	0.31812	0	0.139707	0.486125
ENSDARG00000088449	wu:fb55g09	1	0	-0.211659	0.0339323	0	-1.06415	-1.46898	0	-0.310077	-0.833169	0	-2.51702	-3.6249	0	-1.33447	-1.49141	0	-2.39987	-3.50962	0	-0.355579	-1.12725	0	-0.194538	-0.404576
ENSDARG00000058328	LSM7 homolog, U6 small nuclear RNA associated (S. cerevisiae)	1	0	0.0617876	0.657532	0	0.282171	3.06307	0	0.465287	1.79628	0	1.09531	2.23533	0	1.16744	2.79977	0	0.17697	1.75537	0	0.996394	0.852141	0	0.107502	0.921598
ENSDARG00000095820	si:dkey-6n3.3	1	0	0.148334	-1.39095	0	0.208625	0.556935	0	-0.290187	0.714803	0	0.0679995	-0.755232	0	-1.0986	-0.661184	0	-1.20681	-1.20681	0	-2.24066	-2.91271	0	0.0714404	0.26667
ENSDARG00000000212	keratin 23 (histone deacetylase inducible)	1	0	1.25759	0.465625	0	-0.660698	-0.552508	0	-0.0556548	-0.30479	0	-0.169493	0.0560682	0	0.556451	-0.0783683	0	0.327198	1.0974	0	1.49821	1.23196	0	-0.354804	0.443225
ENSDARG00000007421	formiminotransferase cyclodeaminase	1	0	0.0286674	-0.362916	0	-0.788009	-0.685818	0	-0.134388	-0.347978	0	-0.0775804	-0.429431	0	-0.506449	-0.50483	0	-0.0883513	-0.438002	0	0.44971	0.297349	0	-0.0983072	-0.486492
ENSDARG00000010481	basic leucine zipper and W2 domains 1a	1	0	0.640146	1.13047	0	0.280999	2.43646	0	0.912989	1.98681	0	0.858593	1.67947	0	2.60119	2.33296	0	0.288333	1.80879	0	0.523939	1.28594	0	1.08836	1.31565
ENSDARG00000093619	sulfotransferase family 3, cytosolic sulfotransferase 2	1	0	-0.172299	-0.146686	0	-1.01698	-0.222484	0	-0.1283	-0.0863264	0	-0.532909	-0.503412	0	-1.25839	-1.39492	0	-0.0450718	-0.0658909	0	0.498005	0.65873	0	-0.293325	-0.472627
ENSDARG00000087697	lipoprotein lipase	1	0	-0.0531198	0.0705395	0	0.561163	0.211489	0	0.0675589	0.685811	0	0.461851	0.16858	0	-2.14364	-1.67738	0	-0.462937	-0.579439	0	-0.335116	-0.0419733	0	-0.0728326	-0.315871
ENSDARG00000042667	Kruppel-like factor 2a	1	0	0.0507967	-0.290317	0	-0.588417	-0.229542	0	-0.719907	0.543321	0	0.116133	0.107767	0	-0.984364	-0.14575	0	0.5015	0.537117	0	-0.0599844	-0.487083	0	-0.406761	-0.534068
ENSDARG00000042684	serine (or cysteine) proteinase inhibitor, clade C (antithrombin), member 1	1	0	-0.155573	-0.156114	0	-0.267362	0.0506954	0	-0.459198	-0.350397	0	0.409946	-0.142662	0	-1.48783	-2.24349	0	0.0455672	-0.251818	0	0.616776	0.341727	0	-0.32626	-0.43587
ENSDARG00000009881	immediate early response 5	1	0	-0.175244	0.751143	0	-0.679235	1.46864	0	-0.658978	0.333855	0	-0.112216	1.70692	0	-0.973434	1.76751	0	0.156568	3.26226	0	-1.20381	-0.235865	0	0.275286	1.10373
ENSDARG00000026183	polymerase (RNA) II (DNA directed) polypeptide E, b	1	0	0.474049	1.62083	0	0.491558	3.0001	0	0.131821	1.44214	0	0.0970562	1.59332	0	0.0260951	1.89026	0	-0.972099	1.04717	0	0.368553	1.27965	0	0.640951	1.10252
ENSDARG00000018542	hyaluronan and proteoglycan link protein 4	1	0	0.0972501	0.240977	0	-0.0919115	-0.736634	0	0.806904	-0.816803	0	0.786102	0.595003	0	1.49714	0.634302	0	0	1.36534	0	0.361097	0.696505	0	1.00525	0.242432
ENSDARG00000056162	nuclear receptor 2C2-associated protein	1	0	-0.258821	-0.982379	0	-0.237329	-1.24816	0	-0.436799	-0.65353	0	-0.400105	-0.789201	0	3.37382	0.736189	0	-0.829308	-0.503521	0	0.288775	1.35608	0	1.71503	0.737534
ENSDARG00000071389	si:dkey-78l4.6	1	0	-0.24106	-0.652072	0	-0.533995	-0.527421	0	-0.367341	-0.672076	0	0.136696	0.0570944	0	-0.839702	-0.665133	0	-0.273586	0.0688718	0	0.210215	-0.671497	0	-0.402298	-0.663379
ENSDARG00000056875	regulator of G-protein signaling 2	1	0	-0.0977229	-0.252814	0	-0.797213	1.38644	0	-0.554078	0.485083	0	0.0456468	0.970296	0	0.13985	0.96134	0	-0.588783	0.316049	0	0.189805	0.264677	0	-0.486689	1.21413
ENSDARG00000075761	complement factor H	1	0	-0.016262	0.082926	0	-0.0486392	0.389685	0	-0.382352	-0.238676	0	0.435932	-0.00301409	0	-1.14971	-1.27161	0	0.0824931	-0.0534714	0	0.667161	0.555274	0	-0.303384	-0.395548
ENSDARG00000092786	coagulation factor XIII, B polypeptide	1	0	0	0	0	-0.276866	0.188404	0	-0.240289	-0.480907	0	0.418076	0.0180147	0	-1.35722	-1.3642	0	0.0371269	-0.0384683	0	0.861008	0.760687	0	-0.370699	-0.546192
ENSDARG00000041703	ribosome binding protein 1 homolog b (dog)	1	0	0.0352349	-0.0299488	0	-0.224162	0.127581	0	0.365117	0.315211	0	0.233072	0.582437	0	0.0887255	-1.07615	0	-0.699191	-0.19994	0	-0.196969	0.833776	0	-0.190094	-0.351235
ENSDARG00000086221	si:ch211-226h8.4	1	0	0.628598	0.148102	0	0.0451925	-0.625504	0	0.803271	-0.301734	0	1.35463	0.956296	0	1.99368	1.11707	0	0.421114	0.926352	0	2.29594	3.55334	0	1.00346	0.677166
ENSDARG00000088713	si:ch211-226h8.14	1	0	0.516499	0.0610853	0	0.0841678	-0.718407	0	0.991647	-0.177125	0	1.56801	1.11622	0	1.99535	1.11327	0	0.513085	0.76511	0	1.71688	3.0812	0	1.06393	0.624856
ENSDARG00000088932	si:dkey-240e12.6	1	0	0.960231	0.31332	0	0.311604	-0.423085	0	0.798557	-0.196072	0	1.37904	0.947451	0	2.18483	1.21613	0	1.07627	1.30376	0	2.05269	3.27566	0	1.03454	0.467889
ENSDARG00000090929	si:dkeyp-98a7.3	1	0	0.910649	0.618096	0	0.0477497	-0.653653	0	0.841046	-0.138397	0	1.29283	0.807561	0	1.74101	0.815026	0	-0.0173623	0.668468	0	2.58072	3.51717	0	0.994557	0.697133
ENSDARG00000089525	si:ch211-250e5.9	1	0	0.420441	-0.21675	0	0.453552	0.559633	0	0.891899	0	0	1.51852	0.901799	0	2.0918	1.96706	0	1.55137	1.52614	0	0.433096	2.67916	0	1.76987	0.0695227
ENSDARG00000088895	si:dkeyp-98a7.7	1	0	0.00105318	-0.16528	0	0.677159	0.697431	0	0.261464	-0.64709	0	1.26097	1.09842	0	1.36867	1.08023	0	1.34575	1.59161	0	0.975664	2.87133	0	1.16346	-0.0648029
ENSDARG00000094674	si:dkeyp-98a7.8	1	0	0.93395	0.202666	0	0.0121453	-0.479621	0	0.809732	-0.0676165	0	1.78206	0.881706	0	1.95257	1.23906	0	0.242811	0.385333	0	2.14831	3.47927	0	1.09214	0.54111
ENSDARG00000087584	si:dkeyp-98a7.9	1	0	0.544861	0.192017	0	0.0668474	-0.569418	0	1.09526	0.119874	0	1.80087	0.71161	0	1.66701	1.01925	0	0.103094	0.00763226	0	1.96367	3.27009	0	1.11037	0.747427
ENSDARG00000088945	Uncharacterized protein	1	0	0.349857	0.167562	0	0.115843	-0.952114	0	1.30978	0.260908	0	0.966826	0.832016	0	1.84476	0.813769	0	-1.51963	0.589664	0	1.76804	1.97746	0	1.07322	0.945273
ENSDARG00000089516	Uncharacterized protein	1	0	0.664328	-0.214296	0	-0.016383	-0.79804	0	0.88223	-0.228784	0	1.24762	0.421635	0	1.79263	0.74634	0	-1.43709	0.21251	0	1.87336	2.41182	0	0.866411	0.692829
ENSDARG00000078457	si:ch211-250e5.16	1	0	0.965441	0.393357	0	-0.23132	-0.782537	0	0.993471	0.273871	0	1.46795	0.732815	0	1.62559	0.92363	0	0.29899	0.306009	0	2.3487	3.30482	0	0.791555	0.559878
ENSDARG00000054818	ribosomal protein L32	1	0	0.296609	0.361982	0	-0.221154	0.392235	0	-0.0677441	0.377337	0	-0.00992528	0.179707	0	-1.05216	-0.0759526	0	-0.148004	-0.119071	0	0.499395	-0.105524	0	0.351155	0.194047
ENSDARG00000054807	SEC13 homolog (S. cerevisiae)	1	0	-0.00570304	-0.235672	0	-0.696782	0.919452	0	-0.0103367	0.0607135	0	-1.14466	0.326714	0	1.22376	0.300269	0	-3.48614	-0.381695	0	-1.10217	-0.467623	0	0.198168	-0.357419
ENSDARG00000063177	mesencephalic astrocyte-derived neurotrophic factor	1	0	0.0973415	0.142493	0	-0.0137583	1.48857	0	-0.150001	0.0771029	0	-0.297576	0.354251	0	1.82692	0.55798	0	-2.07638	0.690058	0	-1.18612	0.245254	0	-0.196484	-0.454461
ENSDARG00000026764	alpha-2-HS-glycoprotein	1	0	-0.0392706	0.0203234	0	-0.282641	0.342084	0	-0.246576	-0.0965424	0	0.350017	0.196106	0	-1.67229	-1.70502	0	-0.192371	-0.173058	0	0.321725	0.469392	0	-0.119802	-0.335514
ENSDARG00000053973	fetuin B	1	0	-0.145624	0.00906866	0	-0.243379	0.2857	0	-0.307776	-0.171368	0	0.316059	0.22247	0	-1.43556	-1.9533	0	-0.262877	-0.109258	0	0.553709	0.667497	0	-0.243062	-0.341851
ENSDARG00000010312	ceruloplasmin	1	0	0.0926287	-0.0422785	0	-0.185331	0.49009	0	-0.312404	-0.159663	0	0.294682	0.153362	0	-1.79032	-1.69967	0	-0.294339	-0.138023	0	0.651153	0.724485	0	-0.319945	-0.400894
ENSDARG00000053774	alkaline phosphatase, intestinal.2	1	0	0.177456	0	0	-1.4356	-0.920751	0	0.112904	0.156992	0	-0.2947	-0.507865	0	-0.314208	-0.0834026	0	0.00795835	0.301627	0	-0.0366068	0.150413	0	0.436115	0.12646
ENSDARG00000017658	GDP-mannose pyrophosphorylase B	1	0	-0.147982	-0.350221	0	-0.651995	-0.142052	0	-0.22282	-0.461227	0	-0.505673	0.0343504	0	0.580335	-0.0745841	0	-2.43298	-0.617321	0	-0.552769	-0.360915	0	-0.426844	-0.750386
ENSDARG00000046004	capping protein (actin filament) muscle Z-line, beta	1	0	0.0339536	-0.151842	0	-0.574904	-0.136661	0	0.0204426	0.256512	0	-0.364941	-0.00462549	0	-1.00274	-0.0936995	0	-0.734187	0.293414	0	-0.658008	-1.07535	0	-0.282061	-0.3316
ENSDARG00000090462	mitochondrial ribosomal protein L20	1	0	0.750749	0.423398	0	0.050959	0.839422	0	0.0842895	0.744596	0	-0.994007	0.046506	0	0.470208	0.0893673	0	-2.75966	-0.319547	0	-0.634573	0.203041	0	0.199342	-0.254534
ENSDARG00000001057	bystin-like	1	0	0.665145	0.57599	0	0.0581965	0.404678	0	-0.156376	-0.0986474	0	-0.85135	-0.211119	0	-0.364408	-0.768102	0	-2.82358	-1.70747	0	-0.244124	-0.0499042	0	0.522583	0.0332758
ENSDARG00000020298	B-cell translocation gene 2	1	0	-0.530559	0.583072	0	-1.51837	0.67765	0	-0.931039	0.964313	0	0.106256	1.77527	0	2.04431	1.71601	0	0.0730418	2.75572	0	-1.86111	-0.787925	0	0.0548486	0.825828
ENSDARG00000071555	zgc:153675	1	0	-0.675989	0.462006	0	-0.848688	0.0326117	0	-0.112883	-0.442587	0	-0.231882	0.614069	0	2.80237	1.69516	0	-1.25535	0.18856	0	0.262648	1.08518	0	0.249374	0.218219
ENSDARG00000071674	lon peptidase 1, mitochondrial	1	0	-0.220829	-0.13655	0	-0.255406	0.91322	0	-0.493283	-0.360865	0	-1.14182	0.307473	0	0.525014	-0.0555684	0	-4.38193	-1.3501	0	-1.65322	-0.913581	0	-0.293744	-0.599169
ENSDARG00000043279	aquaporin 12	1	0	0.0139209	-0.0275102	0	-0.463802	0.373139	0	0.0939641	0.391255	0	0.402099	0.380569	0	-1.68451	-1.71076	0	-0.173079	-0.0361185	0	0.181365	0.590524	0	0.273837	0.0952526
ENSDARG00000043276	calreticulin	1	0	0.0776237	-0.325265	0	-0.96147	-0.166824	0	-0.348104	-0.835216	0	-0.819552	-0.910306	0	1.0081	-0.134688	0	-1.20925	-1.00765	0	-0.60095	-0.314748	0	-0.899381	-1.28903
ENSDARG00000043180	glycerol-3-phosphate dehydrogenase 1b	1	0	0.0154782	0.344769	0	0.237951	0.618016	0	0.272362	0.501218	0	0.167207	0.366376	0	-0.842636	0.418771	0	0.551921	0.902363	0	-0.00584329	-0.229953	0	0.09808	0.0742663
ENSDARG00000013681	shisa homolog 5 (Xenopus laevis)	1	0	0.019098	0.799851	0	-0.483857	1.28008	0	-0.337327	0.337813	0	-0.00754304	1.14607	0	-0.511268	0.817047	0	-0.207932	1.98571	0	-1.11575	-0.97521	0	0.0633477	0.637032
ENSDARG00000095801	si:dkey-119g10.4	1	0	-0.261379	-0.86596	0	0.211341	1.0118	0	-0.69804	0.877357	0	0.31943	-0.247498	0	-1.3006	-0.278909	0	-0.0547087	0.360319	0	-2.15903	-2.48137	0	-0.277211	0.7554
ENSDARG00000008735	ATPase, H+ transporting, lysosomal accessory protein 2	1	0	0.356921	0.743487	0	0.0555036	1.50316	0	-0.0186183	0.967543	0	0.432033	1.09867	0	-0.241909	1.38816	0	0.604376	2.10908	0	-0.691941	-0.155655	0	0.208945	1.13813
ENSDARG00000019302	MID1 interacting protein 1b	1	0	0.0349181	-0.292393	0	-0.232332	0.249681	0	-0.120654	0.233668	0	0.898228	0.675844	0	-0.549909	1.07063	0	1.01293	1.30929	0	-0.0257342	-0.641479	0	-0.653573	0.293788
ENSDARG00000057598	S100 calcium binding protein, beta (neural)	1	0	0.0205581	-0.0259699	0	-0.0723329	-0.300094	0	0.394433	0.500556	0	-0.0953578	-0.0377285	0	0.204934	0.379445	0	0.656547	0	0	0.517217	0.169843	0	-0.519501	-0.15111
ENSDARG00000023963	tropomyosin 4a	1	0	-0.0767025	-0.359226	0	-0.504125	-0.657337	0	0.000225258	0.143302	0	-0.0564914	-0.0128437	0	-0.459068	-0.010218	0	-0.0226211	-0.0408358	0	-0.328669	-0.663129	0	-0.374915	-0.421516
ENSDARG00000019998	solute carrier family 30 (zinc transporter), member 7	1	0	0.319985	0.587068	0	-0.0717857	0.414701	0	0.115899	0.449736	0	0.0557022	0.585329	0	-0.101133	-0.222698	0	-1.20896	-0.120167	0	-0.120985	0.723949	0	0.262948	0.0794082
ENSDARG00000068478	glutathione peroxidase 4a	1	0	0.0304324	0.0925833	0	-0.211116	0.449115	0	-0.0277724	0.135934	0	0.170754	0.296896	0	-1.55952	-1.46115	0	-0.209228	0.0898417	0	-0.040178	0.0245608	0	-0.41336	-0.478723
ENSDARG00000013351	cold inducible RNA binding protein	1	0	1.1629	2.19432	0	0.565421	2.16178	0	0.194375	1.58698	0	1.28593	1.77687	0	-0.663001	2.18969	0	0.957682	1.42175	0	1.3058	1.22547	0	0.589789	1.36337
ENSDARG00000019404	ATP synthase, H+ transporting, mitochondrial F1 complex, delta subunit	1	0	0.335601	0.448564	0	-0.455265	0.327623	0	-0.0059333	0.593574	0	-0.133032	0.436364	0	-0.852982	0.485141	0	-0.516062	0.510486	0	-0.335153	-0.309593	0	-0.24854	-0.252099
ENSDARG00000076474	oogenesis-related gene	1	0	0.663661	0.311082	0	-0.0806086	-0.687484	0	1.17912	-0.73585	0	1.33136	1.10123	0	1.77835	1.08667	0	0.141607	0.777347	0	0.793526	2.18563	0	1.36214	0.883479
ENSDARG00000071403	ornithine decarboxylase antizyme 1a	1	0	0.339918	0.69432	0	-1.01144	1.17282	0	0.123014	0.881459	0	0.139776	0.68381	0	-1.05707	1.06695	0	-0.276253	1.31206	0	-0.807037	-0.895252	0	-0.132991	-0.0412884
ENSDARG00000092419	vitellogenin 7	1	0	-0.102325	-0.146871	0	-0.718541	0.191013	0	0.363408	0.783699	0	0.264851	0.141546	0	-2.33466	-1.98696	0	-0.256603	-0.245689	0	0.540712	0.577781	0	0.984781	0.690721
ENSDARG00000016825	vitellogenin 6	1	0	-0.141881	-0.152763	0	-1.01333	0.29138	0	0.328209	0.866883	0	0.122578	0.0533916	0	-2.10467	-1.80998	0	-0.35913	-0.277018	0	0.426266	0.617459	0	0.900018	0.78773
ENSDARG00000055809	vitellogenin 2	1	0	-0.0760102	-0.0972757	0	-0.803682	0.158342	0	0.369038	0.775182	0	0.273986	0.125227	0	-2.31762	-1.95206	0	-0.285577	-0.290173	0	0.548538	0.60324	0	0.970572	0.671209
ENSDARG00000060325	si:dkey-179j5.2	1	0	0.248805	0	0	-0.43836	0.396402	0	0.286593	0.940262	0	0.285598	0.189629	0	-2.29983	-2.04204	0	-0.197294	-0.223656	0	0.61299	0.931624	0	1.0244	0.743106
ENSDARG00000074538	si:dkey-179j5.5	1	0	0	0	0	0.00117446	-0.72397	0	0.313124	-0.964748	0	0.894414	0.786588	0	2.53476	1.36726	0	-1.18453	0.0819024	0	1.2919	2.78217	0	0.956449	0.372745
ENSDARG00000094960	si:dkey-4c23.8	1	0	0.838234	0.631798	0	1.72735	1.07465	0	0.751	-0.635829	0	1.26648	0.67499	0	3.03881	2.36658	0	0	1.65601	0	0.955436	2.79968	0	1.6468	1.03585
ENSDARG00000086247	zgc:171781	1	0	1.05725	0.657959	0	-0.0730061	-0.612794	0	0.840996	-0.0859538	0	1.25444	0.841438	0	1.96685	0.959185	0	0.421754	0.861093	0	1.71358	2.93257	0	0.992049	0.526654
ENSDARG00000088923	si:ch211-12h2.8	1	0	1.30142	0.970568	0	-0.296356	-0.415978	0	1.20353	0.333732	0	1.41186	0.995227	0	1.64947	0.979773	0	0.816607	0.874461	0	2.03756	3.05336	0	0.834974	0.552955
ENSDARG00000093068	complement component 3	1	0	0.0576887	0.0618354	0	-0.387217	0.148304	0	-0.506518	-0.50314	0	0.519119	0.0849588	0	-1.80623	-2.17109	0	-0.148608	-0.39991	0	0.515005	0.403589	0	-0.333164	-0.574333
ENSDARG00000034705	parvalbumin 7	1	0	0.0554154	0.118403	0	-0.357689	-0.157076	0	0.0171298	0.207116	0	-0.611597	-0.946049	0	-0.307621	0.0396741	0	-0.0313327	0.309536	0	-0.0752538	-0.192124	0	0.0835455	0.0288052
ENSDARG00000019307	dual specificity phosphatase 5	1	0	-0.270887	0.484897	0	0.269126	2.75137	0	-0.0434322	1.37213	0	0.145525	1.37294	0	-0.654939	1.38954	0	1.3958	2.90522	0	-0.862818	-0.0089468	0	-0.226722	1.35578
ENSDARG00000089663	Uncharacterized protein	1	0	0.233439	0.0923888	0	-0.0469595	1.71762	0	-0.227429	0.0803034	0	0.973498	2.19406	0	2.53935	1.90158	0	1.56528	3.57345	0	-0.128384	-0.327887	0	0.792956	0.29986
ENSDARG00000003952	profilin 2	1	0	0.0831361	0.414569	0	-0.360454	0.23921	0	-0.10568	0.315884	0	-0.498097	-0.560836	0	0.98497	0.75994	0	0.375853	1.13955	0	0.106975	0.422711	0	0.187898	0.434445
ENSDARG00000002710	nucleolin	1	0	0.318316	0.837912	0	0.752703	2.14956	0	-0.0318069	1.09985	0	-0.524158	0.545401	0	-0.277132	0.78286	0	-1.44587	-0.332921	0	-0.264175	0.943587	0	0.423895	1.30639
ENSDARG00000038475	aminoacylase 1	1	0	0.30253	0.363979	0	-0.0676619	-0.487762	0	0.184833	0.168212	0	-0.820989	-1.16549	0	-1.358	-0.615	0	-0.0161693	-0.0801015	0	-0.295068	-0.620106	0	0.110954	-0.106564
ENSDARG00000022372	kininogen 1	1	0	0.0905273	0.331767	0	-0.285703	0.079592	0	-0.0416171	0.065994	0	0.251493	0.115041	0	-1.44406	-1.11615	0	-0.305941	-0.229798	0	0.0192011	0.113856	0	-0.212204	-0.41465
ENSDARG00000040747	transmembrane 4 L six family member 4	1	0	-0.148526	-0.126446	0	-1.17099	-0.56848	0	0.123233	0.142605	0	-0.0136834	-0.0207412	0	-0.614729	-0.0500486	0	0.0913228	0.484011	0	0.203773	0.0849255	0	0.178589	0.0474532
ENSDARG00000040732	ELAV (embryonic lethal, abnormal vision, Drosophila)-like 2 (Hu antigen B)	1	0	-0.0657401	-0.332712	0	-0.366318	-0.600849	0	1.09325	-0.00940614	0	2.00823	2.60774	0	1.61952	1.07051	0	1.50869	1.42159	0	-1.17933	0.176719	0	0.790836	0.643683
ENSDARG00000070892	si:ch211-262h13.5	1	0	-0.142076	-0.468967	0	-0.510139	0.233151	0	-0.511424	-0.0939177	0	0.268144	0.0405378	0	-1.08861	-1.04045	0	-0.248975	-0.302309	0	0.420149	0.601678	0	-0.18525	-0.43527
ENSDARG00000087856	Uncharacterized protein	1	0	0.190426	0	0	-0.699924	-0.886285	0	-0.243195	-0.243195	0	-0.111615	-0.0626619	0	-0.214901	0.0149253	0	0.530712	0.987489	0	0.383549	0.417462	0	0.384609	0.0334333
ENSDARG00000025386	LSM14B, SCD6 homolog B (S. cerevisiae)	1	0	0.483784	-0.0548142	0	-0.204467	-0.599835	0	1.35796	-0.650086	0	1.51102	1.29741	0	1.74623	0.919585	0	-0.0506925	0.601292	0	1.29263	2.55121	0	1.50664	1.2529
ENSDARG00000093496	si:zfos-905g2.1	1	0	0.211697	0.0920702	0	0.00787993	-0.802509	0	0.813194	0.0204325	0	0.944425	1.25135	0	2.4785	1.1483	0	0	1.89671	0	-0.0797526	1.21978	0	1.19551	0.847406
ENSDARG00000017891	t-complex polypeptide 1	1	0	0.248933	0.446767	0	-0.68628	0.491661	0	-0.26312	0.265183	0	-0.545369	0.639287	0	-1.03327	-0.156193	0	-2.0479	-0.978599	0	-0.641159	-0.129978	0	0.640168	0.312701
ENSDARG00000044956	zgc:114123	1	0	0.916994	0.498152	0	-0.133172	-0.754619	0	1.05824	-0.598871	0	1.62288	1.34947	0	1.69688	0.886741	0	-0.194555	0.510036	0	0.950026	2.34023	0	1.22039	0.724982
ENSDARG00000063285	ubiquitin-conjugating enzyme E2T (putative)	1	0	0.0802884	0.0792446	0	0.03355	0.0226543	0	1.25878	-0.845652	0	0.0789819	0.684413	0	1.96489	0.892965	0	-0.303521	0.456673	0	-0.912126	0.601603	0	0.56469	0.241913
ENSDARG00000058799	myosin binding protein Ha	1	0	0.341413	0.130402	0	-0.490137	-0.37545	0	-0.119488	-0.731418	0	0.525376	0.0380257	0	-0.280969	-0.111814	0	-0.767276	-0.767276	0	-0.387118	-0.533906	0	0	0.273495
ENSDARG00000025850	ribosomal protein S21	1	0	0.35463	0.443818	0	-0.288219	0.395174	0	-0.0874828	0.47092	0	-0.0446807	0.151733	0	-1.1328	0.0870784	0	-0.170184	-0.0950258	0	0.264256	-0.183421	0	0.282823	0.229001
ENSDARG00000018404	keratin 18	1	0	0.262884	0.321159	0	-0.587542	-0.398763	0	0.238893	0.460662	0	-0.424555	-0.16955	0	-0.980203	0.580548	0	-0.360952	0.576212	0	-0.219861	-0.320615	0	-0.113543	0.133079
ENSDARG00000058332	keratin 18	1	0	0	0	0	-0.320145	0.24706	0	-0.325246	-0.0060377	0	-0.0965992	-0.0549267	0	-1.11057	-0.201588	0	0.577201	0.496893	0	0.833698	0.472081	0	-0.252807	-0.190344
ENSDARG00000078973	uridine-cytidine kinase 1-like 1b	1	0	0.156734	0.105185	0	-0.696332	-0.427995	0	-0.0876528	-0.396825	0	-1.01687	-1.40566	0	0.662349	-0.222159	0	-0.73291	-0.356318	0	-2.63846	-3.14123	0	0.131317	-0.939683
ENSDARG00000059956	PTK6 protein tyrosine kinase 6b	1	0	-0.299172	0.195029	0	-0.279165	-0.0656278	0	-0.0963087	-0.455534	0	-0.340593	-0.856811	0	-0.44416	-0.42633	0	0.517912	0.174984	0	0.307037	-0.774251	0	0.063306	0.249507
ENSDARG00000005513	nascent polypeptide-associated complex alpha polypeptide	1	0	0.352764	0.559177	0	-0.238881	0.261419	0	-0.160574	0.327477	0	-0.215247	-0.214136	0	-1.1408	0.142569	0	-0.0162328	-0.169503	0	-0.303414	-0.67693	0	0.200247	0.189038
ENSDARG00000008541	chitinase, acidic.4	1	0	0.400455	0.425234	0	-0.0906376	-0.00564235	0	0.748947	0.266762	0	0.391176	0.144742	0	0.652533	0.261431	0	0.0509151	0.110341	0	0.184066	0.74487	0	0.179342	0.0633655
ENSDARG00000037539	troponin C type 1b (slow)	1	0	-0.0283656	0.163964	0	-0.196454	0.00837211	0	0.0075218	0.174995	0	0.0254728	0.555837	0	-0.571845	0.7343	0	0.203599	0.62155	0	-0.0834612	-0.286122	0	-0.460581	0.0861214
ENSDARG00000095002	troponin C type 2 (fast)	1	0	0.188806	0.0855629	0	-0.396561	-0.238874	0	0.539691	0.0757725	0	-0.350724	-0.944296	0	0	0.216825	0	0	0.598587	0	-0.294185	-0.337193	0	0.375929	0
ENSDARG00000070835	troponin C type 2 (fast)	1	0	-0.0479518	0.0251379	0	-0.226595	-0.138313	0	0.0441008	-0.406056	0	-0.169504	-0.294207	0	-0.960087	-0.295078	0	-0.381372	-0.331506	0	0.130975	-0.116003	0	0.393007	-0.199807
ENSDARG00000037559	ubiquitin-like modifier activating enzyme 1	1	0	0.224148	0.850656	0	-0.366041	1.36572	0	-0.487849	0.548156	0	-0.366047	1.1898	0	-0.0830933	0.780785	0	-1.1101	2.27616	0	-1.81846	0.536619	0	0.31701	0.480538
ENSDARG00000039255	kelch-like 21 (Drosophila)	1	0	-0.20516	-0.542185	0	0.0783438	-0.0363511	0	0.127048	0.285736	0	-0.115976	0.476524	0	-1.28335	-0.0351679	0	-0.213865	0.290089	0	-1.10469	-1.36798	0	-0.0148581	0.300729
ENSDARG00000070657	proliferation-associated 2G4, b	1	0	0.4752	0.97295	0	-0.00126034	1.6035	0	-0.268914	0.338563	0	-0.509931	0.54866	0	-0.930974	0.66227	0	-1.79606	-0.218512	0	-0.591532	0.0770023	0	0.485939	0.161338
ENSDARG00000092807	si:dkey-151g10.6	1	0	0.342651	0.528026	0	-0.233014	0.421867	0	-0.0557752	0.419239	0	0.15161	0.264332	0	-0.965406	-0.020314	0	-0.0571149	0.0383829	0	0.490536	-0.0830657	0	0.216714	0.0787258
ENSDARG00000037071	ribosomal protein S26	1	0	0.247761	0.380027	0	-0.282351	0.226391	0	-0.0451587	0.443806	0	-0.153577	0.179847	0	-1.20281	-0.0820901	0	-0.357049	-0.0770087	0	0.331652	-0.0994598	0	0.238708	0.205345
ENSDARG00000055655	baculoviral IAP repeat-containing 5B	1	0	0.417741	-0.0326396	0	0.0569805	-0.508879	0	1.22094	-0.715619	0	1.48459	0.907665	0	1.8531	0.952326	0	0.00366722	-0.142399	0	1.96019	3.01846	0	0.968707	0.702761
ENSDARG00000033738	zgc:153867	1	0	0.0941298	0.359504	0	-1.38465	0.508482	0	-0.194296	0.146306	0	-0.317374	0.442561	0	-0.165677	0.971612	0	-0.148652	1.24902	0	-0.828839	-0.744956	0	-0.562428	-0.467444
ENSDARG00000007988	mannan-binding lectin serine peptidase 2	1	0	-0.210346	-0.389089	0	-0.244952	0.223661	0	-0.439452	-0.276886	0	0.385138	0.136716	0	-1.75715	-1.99657	0	-0.124736	-0.228237	0	0.35028	0.53356	0	-0.12213	-0.428717
ENSDARG00000036875	ribosomal protein S12	1	0	0.210444	0.349845	0	-0.291074	0.322032	0	-0.0206766	0.387452	0	-0.00623741	0.302635	0	-1.02652	-0.131876	0	-0.207998	-0.0291669	0	0.302132	-0.00583821	0	0.305977	0.220698
ENSDARG00000078654	TPX2, microtubule-associated, homolog (Xenopus laevis)	1	0	0.520416	0.424847	0	-0.000826885	0.196198	0	0.946023	-0.0622967	0	1.06315	1.11034	0	1.41178	0.514876	0	0.142067	0.306411	0	-0.325005	0.939055	0	1.11302	0.652814
ENSDARG00000025147	Cd63 antigen	1	0	0.0883248	0.324868	0	-0.339054	1.02379	0	-0.0750102	0.704557	0	0.479088	0.898472	0	-1.36344	0.915548	0	0.722906	2.00389	0	-0.702874	-0.810839	0	-0.249448	0.556885
ENSDARG00000000887	gametocyte specific factor 1	1	0	0.601827	-0.174056	0	-0.018448	-0.695669	0	0.801599	-0.190429	0	1.92356	2.58401	0	2.064	0.912119	0	0.1182	0.135276	0	-0.43673	0.786676	0	1.29156	0.832205
ENSDARG00000007867	DAZ associated protein 2	1	0	0.35934	1.0645	0	0.68316	1.5982	0	0.297416	1.71051	0	1.3461	1.57588	0	-1.29143	1.65325	0	1.56051	2.70955	0	0.195932	-0.305299	0	0.491572	1.64385
ENSDARG00000078085	small nuclear ribonucleoprotein polypeptide G	1	0	0.348654	1.00756	0	0.458432	2.73307	0	0.35235	1.64386	0	0.184777	1.43394	0	0.538825	1.93726	0	-1.33016	0.982927	0	0.164892	0.516921	0	-0.00741435	0.59134
ENSDARG00000008237	seryl-tRNA synthetase	1	0	0.151032	0.111838	0	-0.0721482	1.22863	0	-0.257269	0.295687	0	-0.683917	-0.171669	0	-1.0203	-0.363822	0	-1.52681	-1.10388	0	0.131298	0.191909	0	0.101416	0.153442
ENSDARG00000036616	G protein-coupled receptor 182	1	0	0.299732	0.000978769	0	0.115894	-0.957246	0	-0.346092	-0.895351	0	-0.288248	-0.921597	0	-0.682021	-0.390001	0	-0.130482	-0.80819	0	-0.122173	-0.21125	0	-0.166127	-0.709907
ENSDARG00000078859	zgc:194314	1	0	-0.0249218	-0.212885	0	-0.575273	-0.283316	0	0.547906	0.520048	0	-0.750139	-0.472916	0	-0.606857	-0.4837	0	-0.101469	0.858575	0	0.592614	0.243692	0	0.221486	-0.213685
ENSDARG00000035771	methylphosphate capping enzyme	1	0	0.581366	0.580339	0	-0.218256	-0.874622	0	0.00550217	-0.44548	0	-0.0878529	0.436795	0	3.51623	0.788156	0	-0.899766	-0.366981	0	0.0687801	1.52195	0	1.48399	0.12329
ENSDARG00000088091	profilin 1	1	0	0.0176454	-0.275587	0	-0.534913	-0.145283	0	-0.299985	-0.0215412	0	-0.423479	-0.63091	0	-0.854401	-0.14431	0	0.0702607	0.233122	0	-0.744917	-1.24009	0	-0.414124	-0.100489
ENSDARG00000039007	enolase 3, (beta, muscle)	1	0	0.162095	0.181902	0	-0.238402	-0.0534228	0	-0.079767	0.177024	0	-0.0698297	0.0512116	0	0.0281334	-0.0249966	0	-0.485013	-0.107244	0	0.285734	0.0449199	0	-0.320085	-0.454799
ENSDARG00000053990	high-mobility group box 2b	1	0	0.654965	1.25086	0	-0.390473	1.65029	0	0.0428012	0.491089	0	1.17472	2.10199	0	0.704985	1.6769	0	0.832345	1.73968	0	-0.692428	0.242003	0	-0.303325	0.339985
ENSDARG00000054211	ST8 alpha-N-acetyl-neuraminide alpha-2,8-sialyltransferase 7.1	1	0	0.290427	-0.277923	0	-0.0536879	-1.59931	0	1.13466	0.222506	0	-0.485119	-0.325538	0	2.06202	0.919068	0	1.02655	1.21027	0	-0.24583	1.21631	0	1.27471	0.599626
ENSDARG00000095832	si:ch73-269m23.4	1	0	0.187353	0	0	-0.661218	-0.0148131	0	0.09293	0.268063	0	-0.0297758	0.0667836	0	-0.139651	0.384445	0	0.241141	0.425722	0	0.401185	0.597745	0	0.0399971	-0.00529861
ENSDARG00000086481	monoacylglycerol O-acyltransferase 3a	1	0	-0.09248	0.0557524	0	-0.849839	-0.677066	0	0.0425703	0.0525039	0	0.445283	0.184898	0	-0.514323	-1.30368	0	-0.416833	-0.216117	0	-0.134005	0.33704	0	-0.241411	-0.797199
ENSDARG00000037846	histocompatibility (minor) 13	1	0	0.317629	0.557642	0	-0.112585	1.06011	0	-0.123876	0.326234	0	-0.319071	0.530021	0	0.263734	-0.0460933	0	-2.67975	-0.50688	0	-0.748567	0.212861	0	-0.198879	-0.341316
ENSDARG00000074790	chromosome 20 open reading frame 24	1	0	0.0386131	-0.057308	0	-0.729884	0.298572	0	0.102161	-0.0268316	0	-0.798484	-0.335997	0	1.00614	-0.119805	0	-2.26664	0.0374352	0	-0.653182	0.214082	0	0.0847705	-0.599984
ENSDARG00000058371	keratin 5	1	0	0.934038	0.443261	0	-0.36217	-0.331547	0	-0.23524	-0.176654	0	-0.485557	-0.0446862	0	0.645866	0.247553	0	1.19569	1.39179	0	1.11622	1.00686	0	-1.065	0.427165
ENSDARG00000058358	keratin 8	1	0	-0.0431392	-0.122333	0	-0.992338	-0.896573	0	-0.142322	-0.245968	0	-0.232181	0.112089	0	-0.929487	0.0260289	0	-0.288643	0.663072	0	-0.505439	-0.839435	0	-0.355133	-0.351124
ENSDARG00000012513	syndecan binding protein (syntenin) 2	1	0	-0.0520125	-0.641709	0	-0.698914	-0.465946	0	-0.217425	-0.453242	0	-0.0214318	0.434746	0	-2.53938	-0.228212	0	-0.371158	0.873274	0	-1.84065	-2.26834	0	-0.834184	-0.430209
ENSDARG00000088762	si:ch211-224l10.4	1	0	0	0	0	-1.09686	-1.05835	0	0.390519	0	0	0.288189	0	0	-0.766999	-0.510335	0	0	0	0	-0.666795	-0.498416	0	0.559162	0.555161
ENSDARG00000031317	pancreatic progenitor cell differentiation and proliferation factor b	1	0	0.324766	0.395929	0	0.168031	0.252969	0	0.275658	0.652301	0	0.945087	1.1862	0	0.752683	0.195479	0	-0.280596	0.578872	0	-0.0856079	-0.417358	0	-0.484879	0.086964
ENSDARG00000040161	zgc:92287	1	0	0.250804	0.516854	0	0.237073	-0.561139	0	1.75599	-0.123342	0	0.825524	1.40486	0	2.44638	1.06546	0	0.704963	1.08239	0	0.734055	0.964644	0	1.77222	1.2014
ENSDARG00000017781	hydroxysteroid (17-beta) dehydrogenase 10	1	0	0.371281	0.502351	0	-0.459734	0.828579	0	-0.0871781	0.399338	0	-1.54823	-0.79623	0	-0.296279	0.280703	0	-2.9182	-0.950039	0	-0.220075	0.203028	0	-0.616007	-0.944178
ENSDARG00000046098	emopamil binding protein (sterol isomerase)	1	0	0.267895	0.62415	0	0.181713	1.12448	0	-0.204352	0.411314	0	0.73283	1.01447	0	0.771256	1.19786	0	0.131053	1.24706	0	0.129729	0.758652	0	-0.730048	-0.191005
ENSDARG00000025581	ribosomal protein L10	1	0	0.304428	0.498512	0	-0.272832	0.374075	0	-0.0224398	0.43531	0	-0.0396549	0.3575	0	-1.20673	-0.106603	0	-0.568125	0.00039922	0	0.191634	-0.00639391	0	0.399335	0.166862
ENSDARG00000006019	transketolase	1	0	0.184282	0.275119	0	-0.696899	0.183085	0	-0.369891	-0.46576	0	-0.802708	0.0680122	0	-0.529154	-0.216431	0	-1.13719	0.159608	0	-0.956437	0.689515	0	-0.757192	-0.78814
ENSDARG00000094005	si:dkey-98j1.5	1	0	-0.0790105	-0.0296677	0	-0.271564	-0.219982	0	-0.0569226	-0.120122	0	-0.279365	0.569647	0	-0.291337	-0.142846	0	0	0.564085	0	-0.713531	-0.685514	0	0	0
ENSDARG00000011538	heat shock protein family, alpha-crystallin-related, b7	1	0	-0.0524424	-0.364177	0	0.261759	0.32049	0	0.143926	0.494336	0	-0.21763	-0.37717	0	-0.0774764	-0.0458912	0	0.108959	-0.218328	0	-0.116186	-0.129557	0	0.0247661	0.06209
ENSDARG00000095512	regulator of complement activation group 2 gene 2	1	0	-0.0568881	-0.609335	0	0.573041	0.348246	0	0.672018	0.560073	0	0.151278	-0.287624	0	-1.02572	0.0990039	0	1.04064	0.0457062	0	1.98415	0.545074	0	-0.498202	0.363183
ENSDARG00000015343	phosphogluconate hydrogenase	1	0	0.32637	0.308995	0	-0.524515	1.01657	0	0.105566	0.897951	0	-0.437197	0.269882	0	-1.10807	0.0446021	0	-0.929426	1.44332	0	-0.609826	-0.0564191	0	-0.902784	0.065243
ENSDARG00000055893	nicotinamide nucleotide adenylyltransferase 1	1	0	-0.285363	-0.930185	0	-1.05023	-1.44031	0	-0.389963	-0.942073	0	-0.231992	0.0473559	0	0.52025	-0.243801	0	0.160392	0.799965	0	0.573535	1.01784	0	0.393575	-0.0365651
ENSDARG00000039931	solute carrier family 25, member 33	1	0	0.558854	0.836631	0	0.0187917	1.15082	0	0.325431	0.935171	0	1.09735	1.6383	0	0.276484	0.947286	0	1.76214	2.66299	0	-2.09563	-1.55274	0	-0.207421	0.52198
ENSDARG00000094345	si:dkey-261l7.2	1	0	-0.160621	-0.161471	0	-0.0502025	0.306259	0	-0.207378	-0.140195	0	-0.200253	-0.284888	0	-0.405722	-0.493464	0	-1.58047	-0.990529	0	0.0124285	-0.248786	0	-1.40196	-1.36702
ENSDARG00000036865	solute carrier family 2 (facilitated glucose transporter), member 12	1	0	0.243513	-0.00716179	0	-0.603375	-0.818993	0	0.371343	0.259657	0	0.55601	0.264761	0	-0.290374	0.404549	0	0.525637	0.0175144	0	-0.561569	-0.426345	0	-0.274115	-0.486517
ENSDARG00000025522	serum/glucocorticoid regulated kinase 1	1	0	0.0979218	0.346636	0	-1.06753	-0.197218	0	-0.201877	0.196325	0	0.639266	1.58388	0	-0.810022	1.6117	0	1.0443	2.82424	0	-0.866888	0.042966	0	-0.260684	0.911223
ENSDARG00000000796	nuclear receptor subfamily 4, group A, member 1	1	0	-0.839542	-0.139468	0	-0.100104	1.12764	0	-0.71577	0.579885	0	0.756553	0.787264	0	0.722028	0.928085	0	1.45657	1.47927	0	-0.705449	-0.452004	0	0.076319	0.877332
ENSDARG00000088040	magnesium-dependent phosphatase 1	1	0	-0.144192	-0.208614	0	-0.123643	2.20483	0	-0.0150655	0.330771	0	0.54536	1.03958	0	-1.04965	1.05852	0	0.357215	2.44271	0	-0.734256	-0.636269	0	-0.55329	0.483797
ENSDARG00000041644	transmembrane protein 27	1	0	0.133064	0.197438	0	-1.16018	-1.01736	0	0.22527	0.222401	0	-0.188415	-0.13207	0	-0.570848	0.148023	0	0.897682	1.20478	0	0.557803	0.843582	0	-0.0745684	0.536856
ENSDARG00000007216	ATP-binding cassette, sub-family E (OABP), member 1	1	0	0.232307	0.628613	0	0.0136193	1.59827	0	-0.417008	0.473905	0	-0.4177	0.797544	0	-0.406043	0.610539	0	-2.39141	-0.0151309	0	-0.733285	0.667474	0	0.319033	0.685293
ENSDARG00000087392	Uncharacterized protein	1	0	0.868759	0.768069	0	-0.13392	-0.743347	0	1.64323	0.882715	0	1.32232	0.864204	0	1.48805	0.752172	0	-0.0429869	0.592288	0	2.27016	3.47065	0	0.977687	0.843344
ENSDARG00000095963	si:ch73-361h17.1	1	0	-0.158984	-0.45113	0	-0.186858	0.117204	0	-0.380337	-0.212739	0	0.266917	-0.163754	0	-1.49758	-2.06441	0	-0.0553278	-0.403134	0	1.02111	0.594805	0	-0.206269	-0.428303
ENSDARG00000095817	zinc finger, HIT-type containing 6	1	0	-0.0782293	-0.563375	0	0.197522	-0.901835	0	0.0621469	-1.24137	0	-0.957316	-1.66968	0	2.84797	0.097018	0	-1.38228	-2.02189	0	0.347948	0.932771	0	1.31654	0.486269
ENSDARG00000043037	ATP-binding cassette, sub-family G (WHITE), member 2a	1	0	-0.296605	-0.573053	0	-1.45702	-1.39909	0	-0.0530067	-0.255696	0	-0.139492	-0.327421	0	-0.540775	-0.825204	0	0.297169	-0.0668904	0	-0.265217	-0.100402	0	0.480756	-0.127843
ENSDARG00000007751	lamin L3	1	0	0.0417332	0.148166	0	0.19864	-0.742036	0	1.65719	-0.276747	0	1.01362	2.14594	0	2.28	0.961901	0	-0.744964	0.475382	0	-0.824015	0.797596	0	1.60414	1.02961
ENSDARG00000045453	coagulation factor XIII, A1 polypeptide a, tandem duplicate 1	1	0	-0.16091	-0.416359	0	-1.0092	-0.919561	0	-0.125599	-0.47072	0	0.864571	0.209763	0	-0.875031	-0.62445	0	-0.0412808	-1.40222	0	2.94839	2.25163	0	-0.251315	-0.279241
ENSDARG00000059391	glycogenin 1b	1	0	-0.0510565	-0.0417091	0	-0.197308	0.0173948	0	-0.130357	0.0235724	0	0.205555	-0.0165041	0	-0.173327	-0.091053	0	0	0	0	0.183045	-0.208436	0	-0.387911	0.0165619
ENSDARG00000061221	si:ch211-157j23.2	1	0	0.279133	-0.372783	0	0.186079	-0.553889	0	0.98361	-0.449413	0	1.05409	0.510998	0	1.99485	0.84511	0	-0.0497019	0.561445	0	0.81208	1.86666	0	1.31088	1.22187
ENSDARG00000018461	zgc:56095	1	0	-0.00345066	-0.126147	0	-0.368611	-0.439712	0	-0.2213	-0.796631	0	0.0921815	-0.284279	0	1.73882	0.580998	0	0.900337	0.259452	0	0.34034	1.39364	0	0.677847	-0.257853
ENSDARG00000023028	carnitine deficiency-associated gene expressed in ventricle 3	1	0	0.380715	0.856005	0	0.0481983	1.21265	0	0.145154	1.09374	0	-0.553675	0.448905	0	-0.491556	0.748909	0	-1.76432	-0.394621	0	-0.332753	0.241375	0	0.185178	1.03977
ENSDARG00000045423	Uncharacterized protein	1	0	0.878235	0.344059	0	-0.0571427	-0.819081	0	1.18956	-0.410233	0	1.12103	0.471606	0	1.64406	0.714998	0	0.58934	0.513768	0	2.47687	3.538	0	1.20462	0.809083
ENSDARG00000071727	si:dkey-37o8.1	1	0	0.390436	-0.433475	0	0.0525219	-0.764058	0	0.743483	-0.576499	0	2.05488	1.53724	0	1.66917	0.962107	0	0.368831	0.673573	0	1.79425	3.15018	0	1.04529	0.85124
ENSDARG00000075113	nanog homeobox	1	0	0.721309	-0.0239477	0	-0.298847	-0.807864	0	0.618189	-0.643535	0	1.6052	1.42193	0	1.55929	0.722823	0	-0.0451633	0.418863	0	0.976018	2.17346	0	1.24482	0.784198
ENSDARG00000002165	proteasome activator subunit 1	1	0	0.13382	0.079696	0	-0.287393	0.78799	0	-0.340672	-0.0171825	0	-0.0686187	0.128448	0	-1.01897	1.17224	0	0.67838	1.30753	0	-0.149955	-0.61879	0	-0.461329	0.152222
ENSDARG00000045355	transcription elongation factor B (SIII), polypeptide 1a	1	0	-0.049307	-0.0421287	0	-0.771772	-1.29199	0	0.0974392	-0.510409	0	-0.191779	-0.678933	0	3.14253	0.902061	0	-0.156078	-0.313565	0	0.236702	0.0269282	0	0.971981	-0.271356
ENSDARG00000019137	translocating chain-associating membrane protein 1	1	0	-0.126545	-1.04931	0	-0.201765	0.0166548	0	-0.554755	-0.803477	0	-0.566589	-0.345944	0	0.174459	-0.536284	0	-1.41375	-0.423021	0	-0.418251	0.197444	0	-0.815623	-0.976172
ENSDARG00000045399	chaperonin containing TCP1, subunit 5 (epsilon)	1	0	0.332789	1.21608	0	-0.393148	1.41169	0	-0.156698	0.819821	0	-0.24868	0.942878	0	-1.04684	0.664378	0	-1.53927	-0.105074	0	0.0250068	0.0707287	0	0.28991	0.432398
ENSDARG00000008292	eukaryotic translation initiation factor 2, subunit 3 gamma	1	0	0.226932	0.439468	0	-0.377927	0.0616043	0	-0.0992895	0.210406	0	-0.0940854	0.0478253	0	-1.10348	-0.335136	0	-0.806899	-0.640558	0	0.323833	-0.149248	0	0.387436	0.088364
ENSDARG00000018491	protein disulfide isomerase associated 4	1	0	-0.173106	-0.265494	0	-0.568465	-0.506071	0	0.0133646	-0.639386	0	-1.01166	-0.894595	0	1.64375	-0.133516	0	-3.14657	-1.00398	0	-0.859265	0.7088	0	-0.468485	-0.883528
ENSDARG00000059070	glycyl-tRNA synthetase	1	0	0.177631	0.539896	0	-1.0375	-0.30373	0	-0.723403	-0.434363	0	-1.07495	-0.672637	0	-1.60176	-1.01895	0	-2.2605	-1.45704	0	-0.298721	-0.73506	0	0.25096	-0.424175
ENSDARG00000010516	ribosomal protein L21	1	0	0.172139	0.259362	0	-0.307357	0.172625	0	-0.0700799	0.351466	0	-0.0754625	0.145407	0	-1.28475	-0.157826	0	-0.379258	-0.100503	0	0.189365	-0.270111	0	0.308524	0.108687
ENSDARG00000071583	general transcription factor IIIA, b	1	0	0.789925	0.219427	0	-0.117768	-0.75729	0	0.769094	-0.540562	0	1.26244	0.786661	0	2.08187	0.969589	0	0.391731	0.581132	0	1.93158	3.10795	0	1.08963	0.768454
ENSDARG00000058005	homogentisate 1,2-dioxygenase	1	0	0.0105498	-0.123963	0	-0.147348	-0.214215	0	-0.369072	-0.275929	0	0.447397	0.0585337	0	-1.1544	-0.918809	0	-0.180776	-0.258531	0	0.557824	0.412917	0	-0.420952	-0.609544
ENSDARG00000062363	phosphate regulating gene with homologues to endopeptidases on the X chromosome	1	0	0.00925968	-0.0137679	0	-0.870413	-0.488383	0	0.991474	-0.290039	0	0.606495	-0.273176	0	2.04024	0.729123	0	-0.32594	0.0259431	0	0.648491	1.02146	0	1.39176	0.894886
ENSDARG00000094511	chemokine (C-C motif) ligand 20	1	0	0.252488	0	0	0.339457	0.676164	0	-0.147029	-0.142402	0	-0.0796376	0.272702	0	-0.776579	0.680686	0	0.302824	0.33025	0	1.36218	1.20972	0	-0.107164	0.364516
ENSDARG00000069706	protein arginine methyltransferase 6	1	0	-0.143538	-1.96374	0	0.364261	-0.860519	0	0.565179	-0.399831	0	-0.145386	-0.93702	0	2.90021	0.973541	0	-0.314076	-0.298764	0	-1.14598	1.49309	0	1.34031	0.676983
ENSDARG00000015167	ATP-binding cassette, sub-family D (ALD), member 3a	1	0	0.0851335	0.248857	0	-0.0988004	0.201347	0	0.0016866	0.136668	0	-0.130076	0.142456	0	-1.07487	-0.0166131	0	-0.27417	0.0483489	0	-0.159675	-0.125037	0	-0.243971	-0.484081
ENSDARG00000089075	Uncharacterized protein	1	0	0.279072	0.681345	0	0.169273	0.472164	0	-0.18391	-0.132087	0	0.208385	0.714355	0	0.823761	0.186927	0	-1.11072	2.83573	0	-0.0606345	0.15887	0	0.0602419	0.864932
ENSDARG00000088276	si:ch211-190p8.2	1	0	0.566159	-0.419753	0	-0.34786	-0.821832	0	1.95223	0.521686	0	1.24346	1.2167	0	2.35409	1.33011	0	0	1.36033	0	0.333424	1.29401	0	0.987632	0.978785
ENSDARG00000087303	CCAAT/enhancer binding protein (C/EBP), delta	1	0	0.19878	0.626794	0	-0.283166	0.387817	0	-0.890662	0.636132	0	0.158466	-0.273688	0	-1.59785	0.357119	0	0.181852	0.0621268	0	-0.287996	0.203999	0	-0.727388	0.425413
ENSDARG00000056582	si:ch211-253b1.4	1	0	0.28594	0.740004	0	-0.0540369	2.22549	0	0.251743	1.30989	0	-0.0324742	1.46455	0	-0.0139111	1.64128	0	-1.81891	1.03961	0	-1.06603	-0.00406823	0	-0.0786361	1.04898
ENSDARG00000045248	H3 histone, family 3D	1	0	0.77116	1.41165	0	-0.727195	1.05385	0	-0.338494	0.283703	0	0.351339	1.239	0	1.6488	1.70931	0	-0.455558	1.96035	0	-1.50348	-0.0680099	0	1.02562	1.03911
ENSDARG00000021265	myosin binding protein C, fast type b	1	0	0.0341379	-0.29333	0	-0.152843	-0.266525	0	0.298817	-0.0515923	0	-0.501272	-0.502817	0	-0.600027	-0.329051	0	-0.943291	0.0964579	0	-0.377798	-0.382256	0	0.172976	-0.0297728
ENSDARG00000004312	VAMP (vesicle-associated membrane protein)-associated protein A	1	0	0.718745	0.627944	0	-0.11307	-0.178528	0	-0.257795	-0.106048	0	-0.418824	0.0613186	0	-0.629236	-0.802141	0	-2.25803	-0.98364	0	-0.813604	-0.434719	0	0.439224	-0.457489
ENSDARG00000040518	signal sequence receptor, alpha	1	0	0.411134	0.364437	0	-0.298773	0.254544	0	-0.0348209	-0.0148327	0	-0.281094	0.258594	0	-0.843446	-0.938584	0	-1.13828	-0.196976	0	-0.640288	-0.167486	0	0.239577	-0.143994
ENSDARG00000014556	serpin peptidase inhibitor, clade B (ovalbumin), member 1, like 3	1	0	0.26291	0.203983	0	-0.482459	0.293431	0	-0.025597	0.8068	0	-0.20883	0.126056	0	0.0539156	0.648408	0	0.0144674	1.57292	0	-0.492307	0.255731	0	0.110156	0.240607
ENSDARG00000019976	isopentenyl-diphosphate delta isomerase 1	1	0	0.290736	0.310606	0	0.212387	1.63898	0	-0.0241437	0.61454	0	0.642912	1.36956	0	-0.932865	0.765709	0	-0.260063	1.28714	0	-0.0639696	-0.502844	0	-0.188452	0.145394
ENSDARG00000029072	Kruppel-like factor 6a	1	0	0.160105	0.639646	0	-0.245759	0.56143	0	-0.396352	0.240695	0	0.219584	1.10377	0	-0.344253	1.30646	0	1.71135	4.85312	0	-0.186244	-0.515991	0	0.0323893	1.70392
ENSDARG00000045442	carboxypeptidase B1 (tissue)	1	0	-0.0165625	-0.109789	0	-0.573864	0.0590715	0	0.206782	0.320609	0	0.214935	0.40329	0	-0.601031	-0.356616	0	0.320782	0.424597	0	0.536601	0.273465	0	0.147749	0.460805
ENSDARG00000034883	acyl-Coenzyme A binding domain containing 5a	1	0	0.173889	0.140893	0	-0.0304528	-0.474058	0	0.368921	0.626047	0	-0.064413	-1.21932	0	-2.01406	-1.6771	0	0.619612	-1.84727	0	0.840365	0.435712	0	-0.0423043	-0.45618
ENSDARG00000045414	elongation of very long chain fatty acids (FEN1/Elo2, SUR4/Elo3, yeast)-like 2	1	0	-0.0376947	-0.0999507	0	-0.704154	0.173607	0	-0.421144	-0.254548	0	-0.00855244	-0.0571174	0	-1.66098	-1.30646	0	0.0990528	0.0527509	0	0.961565	0.699619	0	-0.781322	-0.623626
ENSDARG00000092885	zgc:171977	1	0	0.8103	0.109513	0	-0.0529312	-0.542841	0	0.925136	-0.47103	0	1.08905	0.58141	0	1.5306	0.699906	0	0.353196	0.658107	0	2.2613	3.53136	0	1.30294	0.987156
ENSDARG00000095281	zgc:152652	1	0	0.845489	0.563682	0	0.0153187	-0.533171	0	0.972322	-0.260576	0	1.18214	0.604596	0	1.58262	0.849785	0	0.356176	0.452373	0	2.32219	3.55084	0	1.28631	0.947569
ENSDARG00000093216	si:ch211-146l10.7	1	0	0.782276	0.456156	0	0.109996	-0.436673	0	1.01387	-0.00662029	0	1.23114	0.80173	0	1.66521	0.825379	0	0.226102	0.538415	0	1.83125	3.19953	0	1.34556	0.963808
ENSDARG00000078638	zgc:171750	1	0	0.969066	0.638992	0	0.0284233	-0.614273	0	0.976919	-0.523457	0	1.26219	0.776982	0	1.64702	0.88279	0	0.0414353	0.46953	0	1.45477	2.88262	0	1.34107	0.954206
ENSDARG00000045424	zgc:173856	1	0	0.689333	0.487726	0	0.0576634	-0.591296	0	1.19933	-0.301651	0	1.18232	0.667561	0	1.65932	0.829408	0	0.427227	0.664695	0	1.78564	3.17967	0	1.44941	1.06933
ENSDARG00000020956	phosphoenolpyruvate carboxykinase 2 (mitochondrial)	1	0	0.133659	0.112565	0	-0.295986	-0.263063	0	-0.249407	-0.153455	0	-0.247583	-0.23121	0	-0.60152	-0.322378	0	-0.178164	-0.151061	0	0.203233	0.33933	0	-0.244644	-0.361843
ENSDARG00000071626	prostaglandin D2 synthase 21kDa (brain)	1	0	0.100411	0.160685	0	0.0398337	-0.0155086	0	-0.440137	-0.365118	0	0.582623	0.681864	0	0.728598	0.102043	0	1.08131	1.22691	0	0.965738	0.63293	0	-0.148605	0.148445
ENSDARG00000032098	complement component 8, gamma polypeptide	1	0	0.510564	0.834929	0	0.0229225	0.329445	0	-0.815004	-0.448275	0	0.882407	0.622235	0	-0.861249	-0.860364	0	0.0516172	-0.0140677	0	1.87431	1.59471	0	-0.311305	-0.0696624
ENSDARG00000058318	C1q and tumor necrosis factor related protein 9	1	0	-0.290949	-0.290949	0	-1.29508	-1.52496	0	-0.443097	-0.718291	0	0.473029	-0.528062	0	-0.871852	-0.72658	0	-0.881926	-0.210374	0	-0.156612	0.0676316	0	-0.546445	-0.0429043
ENSDARG00000075627	abhydrolase domain containing 10b	1	0	-0.855568	-1.55735	0	-0.340756	-0.0461329	0	-0.481651	-1.2221	0	-0.12866	0.287545	0	2.03246	1.0657	0	-0.00528251	0.690687	0	-0.573099	0.21044	0	0.426842	-0.346489
ENSDARG00000000069	death associated protein	1	0	0.193272	0.0429444	0	-0.0370168	0.224376	0	0.110306	0.294474	0	0.497477	0.41973	0	-0.916691	-0.617839	0	-0.349182	-0.0801361	0	0.0954952	0.075556	0	0.304029	0.336884
ENSDARG00000057789	lysozyme	1	0	0.189541	0.837044	0	-0.559595	0.0828026	0	0.201585	0.844122	0	0.0954398	0.163786	0	-0.0993735	0.193468	0	0.0476442	0.432574	0	0.501457	0.514821	0	0.0488563	1.12334
ENSDARG00000045306	solute carrier family 51, alpha subunit	1	0	0.170806	0.148463	0	0.202542	0.216184	0	-0.674514	-0.617032	0	0.155436	0.103709	0	-0.821838	-0.733321	0	-0.0614011	0.263381	0	-0.492873	-0.515213	0	-0.337871	-0.569793
ENSDARG00000057437	apolipoprotein D	1	0	-0.172666	-0.0937277	0	-0.0694904	0.34125	0	-0.378083	-0.204819	0	-0.498103	0.366659	0	0.625494	0.423013	0	0.887077	0	0	0.515203	0.511899	0	0.23424	0.0603547
ENSDARG00000010244	ribosomal protein L22-like 1	1	0	0.152022	0.0501184	0	-0.347076	0.349367	0	-0.0510183	0.267675	0	0.117548	0.0209816	0	-1.21959	-0.201704	0	0.299027	0.1195	0	0.923519	-0.090716	0	0.255191	0.0825882
ENSDARG00000017235	eukaryotic translation initiation factor 5A	1	0	0.154681	0.361943	0	-0.14298	0.421229	0	-0.106521	0.398382	0	0.252484	0.343199	0	-1.87481	-0.460762	0	-0.57082	-0.296352	0	0.0940414	-0.396561	0	0.248272	0.00291769
ENSDARG00000094002	si:dkey-25o1.5	1	0	-0.268316	-1.75126	0	-0.359936	-0.113622	0	-0.59534	-1.47253	0	0.0376429	-0.472541	0	-0.98848	-0.341577	0	0.172609	-0.12028	0	-1.06973	-3.09709	0	-0.661079	-1.60271
ENSDARG00000093098	si:dkey-25o1.4	1	0	0	0	0	-0.0715363	-0.0436187	0	-0.148863	0.247567	0	0.205869	0.606543	0	-0.753051	-0.268434	0	1.69987	1.00282	0	-1.44758	-1.82098	0	-0.206778	0.0767702
ENSDARG00000012388	Uncharacterized protein	1	0	0.136543	0.193384	0	-0.685147	-0.212682	0	0.0469831	0.334479	0	-0.246796	-0.234583	0	-0.426844	0.14732	0	0.406443	0.585665	0	-0.171783	-0.505013	0	-0.0737209	0.24516
ENSDARG00000029445	eukaryotic translation initiation factor 1B	1	0	0.783295	1.13123	0	0.00724795	1.43687	0	0.473122	1.01306	0	-0.263473	0.540634	0	3.32069	1.45365	0	-0.807301	0.607754	0	-0.987706	0.659386	0	1.28669	0.680199
ENSDARG00000014488	carbonic anhydrase II	1	0	-0.0760448	-0.206432	0	0.348202	0.0311671	0	-0.00919931	0.0679721	0	0.0430332	-0.0448657	0	-0.603552	0.616431	0	0.0981181	0.38096	0	0.643589	0.478789	0	-0.453832	-0.0425196
ENSDARG00000038559	H1 histone family, member 0	1	0	0.586708	0.77586	0	-0.485754	0.101527	0	0.570322	0.633869	0	1.32975	1.43163	0	-1.20893	0.696695	0	0.570498	0.102158	0	0.955747	0.12102	0	0.563521	0.316082
ENSDARG00000056462	C-reactive protein 2	1	0	0.691881	0.12401	0	0.175897	-0.431902	0	0.870545	-0.632605	0	1.41709	0.809115	0	1.76743	1.05078	0	-0.00730928	0.10236	0	1.69738	3.20383	0	1.02002	0.604034
ENSDARG00000042613	C-reactive protein 3	1	0	-0.254502	-0.364203	0	-0.254925	0.0862254	0	-0.260112	-0.18769	0	0.442956	0.2017	0	-0.881998	-1.5328	0	-0.0545232	-0.0918165	0	0.874347	0.732444	0	-0.0643295	-0.369573
ENSDARG00000056498	si:ch211-234p6.10	1	0	-0.208396	-0.208396	0	-0.568233	0.0708654	0	-0.384349	-0.681429	0	0.521982	0.232415	0	-1.21681	-1.61921	0	-0.0722268	0.00731148	0	0.609385	0.379478	0	-0.20445	-0.422706
ENSDARG00000093272	immunoglobulin light iota constant 1, s1	1	0	-0.0753705	-0.0289657	0	-0.462587	-0.257414	0	-0.0874003	0.00875741	0	-0.527196	0.0220627	0	-0.471042	0.523871	0	-1.54329	-0.30708	0	-0.211027	-0.371442	0	-0.294883	-0.482805
ENSDARG00000071461	immunoglobulin light 3 constant 3	1	0	-0.527343	-0.231309	0	-0.998654	-0.294508	0	-0.29851	0.142572	0	-0.377411	-0.00565863	0	-0.884549	0.250408	0	-1.29459	-0.728231	0	-0.815636	-0.461962	0	-0.378295	-0.351301
ENSDARG00000093244	si:ch211-32p8.1	1	0	0.207924	0.392616	0	-0.425607	-0.309645	0	0.604739	0.504508	0	-0.365699	-0.835142	0	-0.739492	-0.379219	0	-0.785458	-0.785458	0	0.201427	-0.224628	0	0.37562	0.279976
ENSDARG00000045230	cytochrome c oxidase subunit VIb polypeptide 1	1	0	0.168487	0.415815	0	-0.513108	0.447236	0	0.093677	0.606486	0	-0.0831776	0.126153	0	-1.5023	0.218727	0	-0.192586	0.445513	0	-0.426309	-0.605817	0	-0.510105	-0.477438
ENSDARG00000062058	solute carrier family 12 (potassium/chloride transporters), member 7	1	0	0.320284	0.445565	0	-0.380756	-0.343539	0	0.0063568	0.242641	0	-0.196732	-0.271258	0	-0.70356	-0.107187	0	-1.89365	-1.30239	0	-0.828539	-0.286483	0	-0.18763	-0.702444
ENSDARG00000061355	amiloride binding protein 1 (amine oxidase (copper-containing))	1	0	-0.0356504	-0.0392665	0	-0.363554	-0.495029	0	-0.0197419	0.0545544	0	-0.319017	-0.244184	0	0.150031	-0.253082	0	0.398906	0.705784	0	0.42984	-0.0899144	0	0.368494	0.35543
ENSDARG00000071433	slow myosin heavy chain 2	1	0	0.0561221	-0.293634	0	-0.159061	-0.184661	0	0.717448	-0.0866798	0	-0.616698	-0.397498	0	-0.159153	-0.227504	0	-0.983052	-0.176057	0	-0.234204	-0.357759	0	0.40843	0.404586
ENSDARG00000025566	solute carrier family 25 (mitochondrial carrier; phosphate carrier), member 3b	1	0	0.487555	0.589633	0	-0.503103	0.0996824	0	0.0135255	0.6645	0	-0.39417	0.03505	0	-1.35985	-0.0490673	0	-1.19451	-0.236732	0	-0.498908	-0.433257	0	-0.0521223	-0.0687449
ENSDARG00000071076	lactate dehydrogenase Bb	1	0	0.0941238	0.184909	0	-0.413796	0.111112	0	-0.222197	-0.00260962	0	0.285021	-0.0708452	0	-1.97883	-2.09078	0	-0.198728	-0.327497	0	0.406162	0.354262	0	-0.0997477	-0.296737
ENSDARG00000087126	Uncharacterized protein	1	0	-0.0799124	-0.0298508	0	-0.342055	-0.071245	0	0.215173	0	0	0.0825758	0.00214897	0	0	0	0	0.811807	1.04112	0	0	0.502866	0	0.855147	0.832137
ENSDARG00000036009	zgc:101549	1	0	0.451579	0.0894064	0	-0.55656	-0.175298	0	0.371602	-0.232886	0	-0.341178	-0.423143	0	-0.30855	-0.194021	0	0.656133	0.790036	0	1.19592	0.83539	0	0.922687	1.13346
ENSDARG00000091479	Uncharacterized protein	1	0	-0.249785	-0.809653	0	-0.265636	-0.778288	0	-0.00583875	0.970134	0	-0.142433	-1.16519	0	-1.4465	0.636608	0	0.307396	-0.275976	0	0.127952	-0.845068	0	-1.32536	-1.59481
ENSDARG00000046030	zgc:110339	1	0	0.297981	0.402758	0	-0.52124	0.29035	0	-0.144459	0.175834	0	-0.214129	0.279859	0	-0.440842	0.350775	0	0.18836	0.718719	0	0.0651134	0.840343	0	-0.12336	-0.315518
ENSDARG00000075168	alanyl (membrane) aminopeptidase b	1	0	-0.160909	0.0648731	0	-0.857616	-0.586097	0	0.133507	-0.0810019	0	-0.110558	-0.181089	0	-0.201226	0.0598562	0	0.549435	0.833115	0	0.229566	0.347534	0	0.429124	0.451618
ENSDARG00000079337	chemokine CCL-CUj precursor	1	0	0.171645	0.324112	0	0.0986472	0.528459	0	-0.304977	-0.133137	0	0.797895	0.548647	0	-0.69369	-1.15446	0	0.471194	0.339293	0	0.878163	0.526616	0	-0.238416	-0.336474
ENSDARG00000051884	carbonic anhydrase V	1	0	-0.0564699	-0.256527	0	-0.739228	-1.06468	0	0.458065	0.972278	0	-1.22521	-1.07522	0	-3.42011	-2.46027	0	-1.34475	-1.01161	0	-0.134519	-0.52212	0	-0.70084	-0.139178
ENSDARG00000079783	Uncharacterized protein	1	0	0.170249	0.123873	0	0.699312	2.39963	0	0.126057	1.22802	0	0.437798	2.25389	0	1.12199	1.63065	0	0.362752	1.51876	0	0.372579	1.37922	0	0.847619	1.41637
ENSDARG00000092999	si:dkey-206m15.8	1	0	-0.488169	-0.502984	0	0.244933	0.33835	0	0.651108	0.873343	0	0.0834211	-0.382222	0	-0.0724414	0.655321	0	-1.30347	-0.659518	0	0.812906	0.158096	0	-0.146724	0.104459
ENSDARG00000036671	troponin I, skeletal, slow like	1	0	-0.399213	-0.596403	0	-0.118946	0.17543	0	0.488016	0.478462	0	0	0.317833	0	-0.310659	-0.310659	0	0	0	0	0.557589	0.0352592	0	0	0
ENSDARG00000070827	zgc:112242	1	0	-0.337321	-0.45347	0	0.436827	0.305016	0	0.383821	0.698427	0	0.138545	0.0311319	0	0	0	0	-0.628175	-0.628175	0	0.443842	0.257048	0	-0.246736	0.111924
ENSDARG00000002988	troponin T2d, cardiac	1	0	-0.0843024	-0.0851627	0	-0.283606	0.064101	0	-0.414066	0.53517	0	0.238193	0.452799	0	-0.268809	0.564637	0	1.21973	0.441214	0	0.635136	-0.393542	0	0.0920335	0.683346
ENSDARG00000016598	creatine kinase, mitochondrial 1	1	0	0.0786118	0.152799	0	-0.439318	-0.350822	0	0.0469177	-0.126695	0	-0.46128	-0.265287	0	-0.752769	-0.312939	0	-0.638735	0.219341	0	0.0990163	0.199485	0	-0.368746	-0.550638
ENSDARG00000096060	si:ch211-202c4.2	1	0	0	0.219131	0	0.19087	0.696296	0	-0.523197	-0.147405	0	0.838601	0.588908	0	-0.954467	-0.528456	0	0.152463	0.232961	0	0.160189	0.247146	0	-0.606879	-0.338431
ENSDARG00000045638	solute carrier family 13 (sodium/sulphate symporters), member 1	1	0	0.0039261	-0.01148	0	-0.537543	-0.0355382	0	0.240686	0	0	0.104892	-0.213274	0	-0.344763	0.693461	0	-0.0364413	0.530572	0	-0.00781033	1.17431	0	0.15957	0.376477
ENSDARG00000045592	troponin I, skeletal, fast 2a.1	1	0	0.272609	-0.662952	0	-0.413408	-0.186063	0	-0.430609	0.264912	0	-0.552793	-1.37588	0	-0.0709289	-0.159667	0	0.24074	-0.197517	0	1.31114	0.160992	0	0.342434	-0.51305
ENSDARG00000013752	troponin I, skeletal, fast 2a.3	1	0	0.204435	0.221605	0	-0.0668974	0.0292254	0	-0.169021	-0.63648	0	0.084069	0.0671242	0	-0.865692	-0.320649	0	-0.282817	-0.154926	0	0.226648	-0.0758243	0	0.397354	-0.469786
ENSDARG00000029069	troponin I, skeletal, fast 2a.4	1	0	0	0.193695	0	-0.368495	-0.113382	0	-0.0165417	-0.214803	0	-0.000519636	-0.239611	0	-0.66333	-0.371896	0	-0.238268	-0.848053	0	0.207491	-0.148383	0	0	0
ENSDARG00000003216	annexin A2a	1	0	-0.202904	-0.705193	0	-0.837511	-0.0781638	0	-0.272585	-0.152274	0	-0.347194	0.285889	0	-0.778142	-0.0676312	0	-0.217722	0.805518	0	-0.413181	-0.529227	0	-0.570678	0.120943
ENSDARG00000018566	Uncharacterized protein	1	0	0.000807486	-0.47149	0	-0.201363	-0.274892	0	-0.109237	-0.0648222	0	-0.234362	-0.36606	0	-0.320387	-0.294089	0	-0.258652	-0.395398	0	-0.634998	-0.63751	0	-0.427362	-0.0335544
ENSDARG00000012987	glucose phosphate isomerase a	1	0	0.249722	0.60722	0	-0.960811	0.249249	0	-0.0567131	0.474277	0	-0.88537	0.0770335	0	-0.937739	-0.087771	0	-1.05302	0.444731	0	-0.916383	0.0826737	0	-0.756117	-0.639166
ENSDARG00000087752	ring finger and WD repeat domain 3	1	0	0.623387	1.06873	0	0.418395	0.378814	0	0.814019	0.153905	0	0.217953	1.04802	0	2.89282	1.0451	0	-1.19398	0.238277	0	-0.630818	1.70533	0	1.25569	0.337485
ENSDARG00000028517	HMG-box transcription factor 1	1	0	1.40343	0.817931	0	0.27144	-0.841707	0	0.957054	0.676933	0	0.0211253	-1.22051	0	-2.13439	-1.64075	0	-1.2929	-2.97318	0	0.62045	-1.38467	0	0.854553	0.338638
ENSDARG00000019532	fatty acid desaturase 2	1	0	0.0464887	0.0356548	0	-0.508997	0.364511	0	-0.260342	-0.0580891	0	0.263457	0.296639	0	-2.07682	-2.39278	0	-0.200488	-0.134986	0	0.398136	0.350547	0	-0.154194	-0.376604
ENSDARG00000045928	proteasome (prosome, macropain) subunit, alpha type, 4	1	0	0.267303	0.610347	0	-0.324297	1.55416	0	-0.0569613	0.292356	0	0.360567	1.35002	0	-0.061173	1.66977	0	-0.266708	1.52758	0	-0.384116	0.0616722	0	-0.0915948	-0.00398419
ENSDARG00000004909	catalase	1	0	-0.0113663	0.0461728	0	-0.349843	-0.072194	0	-0.0447508	0.0526423	0	0.140636	-0.134653	0	-0.603287	-0.445328	0	0.00270945	-0.101265	0	-0.120979	0.187569	0	-0.476589	-0.574713
ENSDARG00000039880	cAMP-regulated phosphoprotein 19b	1	0	0.535283	1.18878	0	-0.263827	1.28823	0	-0.00371687	0.451261	0	0.956942	2.26603	0	2.33762	1.93262	0	-0.0992324	1.89694	0	0.10514	1.16391	0	1.03592	0.761031
ENSDARG00000079736	si:ch211-149o7.4	1	0	0.358999	-0.259807	0	-0.465041	-0.198373	0	-0.293732	-0.791973	0	0.856836	0.0560211	0	-1.03546	-0.10394	0	-0.0497196	-1.50875	0	0.735005	-0.139433	0	-0.372009	-0.702574
ENSDARG00000043722	carboxypeptidase A4	1	0	0.367026	0.317996	0	-0.578692	-0.0993281	0	0.549115	0.538034	0	0.082688	0.450163	0	-0.343997	-0.181713	0	0.319686	0.538896	0	0.339197	0.425544	0	0.19204	0.414928
ENSDARG00000010146	carboxypeptidase A2 (pancreatic)	1	0	0.0700667	-0.204961	0	-0.41668	0.0902682	0	0.395391	0.235313	0	0.225071	0.481039	0	-0.44594	-0.139832	0	0.257958	0.531218	0	0.484795	0.296678	0	0.180192	0.389105
ENSDARG00000070723	NADH dehydrogenase (ubiquinone) 1 alpha subcomplex, 9	1	0	0.318378	0.706602	0	-0.376338	0.332137	0	0.173873	0.587567	0	-0.411895	0.059902	0	-0.229325	0.31762	0	-1.03078	-0.149477	0	-1.07538	-1.32007	0	0.0297495	-0.316096
ENSDARG00000043997	cytochrome P450, family 2, subfamily X, polypeptide 8	1	0	0	0	0	-0.603517	-0.640817	0	-0.352668	-0.360432	0	-0.308512	-0.42959	0	-1.35985	-1.74145	0	0.0851206	-0.191536	0	0.472323	0.289046	0	0.0644021	-0.249495
ENSDARG00000070775	cytochrome P450, family 2, subfamily X, polypeptide 9	1	0	-0.204221	-0.204221	0	-0.761892	-0.730764	0	-0.602242	-0.54159	0	-0.278813	-0.130817	0	-0.766325	-0.505253	0	0.0606952	-0.00871354	0	0.137953	0.106337	0	-0.309102	-0.467583
ENSDARG00000070914	dual specificity phosphatase 6	1	0	-0.150034	0.80021	0	-0.351484	1.53835	0	-0.837452	1.51491	0	-0.646317	-0.484374	0	-1.39796	0.667074	0	0.155814	1.58674	0	-1.01097	0.0699047	0	-0.375314	1.17422
ENSDARG00000030915	carboxypeptidase A1 (pancreatic)	1	0	-0.157296	-0.308624	0	-0.163561	0.111153	0	0.348197	0.552606	0	0.170499	0.433622	0	-0.603695	-0.451393	0	0.279068	0.466482	0	0.310364	-0.0257006	0	0.16237	0.431372
ENSDARG00000021339	carboxypeptidase A5	1	0	-0.09028	0.0199819	0	-0.260418	0.135359	0	0.355685	0.555263	0	0.161919	0.550938	0	-0.360733	-0.00799792	0	0.30507	0.474712	0	0.118491	0.181579	0	0.084173	0.512753
ENSDARG00000042874	pleckstrin homology-like domain, family A, member 2	1	0	0.0406761	0.233475	0	-0.180608	1.79081	0	-0.224175	-0.018823	0	0.370775	1.0657	0	-0.291961	1.3566	0	0.984866	1.96429	0	-0.0782094	0.0648784	0	0.519436	1.50426
ENSDARG00000040856	lactate dehydrogenase A4	1	0	0.0339868	0.173664	0	-0.0644713	0.691517	0	-0.085624	0.310819	0	-1.3262	-0.937577	0	-0.685427	0.661159	0	0.103273	1.2306	0	0.62328	0.182811	0	-0.336818	0.76819
ENSDARG00000090185	Uncharacterized protein	1	0	-0.039932	-0.202097	0	-1.25082	-0.850554	0	0.105269	-0.207102	0	-0.0571525	-0.030833	0	-0.331248	-0.0540695	0	0.402947	0.64126	0	0.281336	0.124699	0	0.0737876	0.41245
ENSDARG00000008785	dihydrolipoamide dehydrogenase	1	0	0.312624	0.597868	0	-0.272051	0.737364	0	0.00398597	0.57246	0	-0.280894	0.168596	0	-1.31013	0.510726	0	-0.61999	-0.137461	0	-0.508541	-0.917683	0	-0.119088	-0.157866
ENSDARG00000045612	leucine rich repeat containing 10	1	0	-0.0521161	-0.263761	0	0	0	0	0.184588	0.529332	0	0	0	0	0	0.220523	0	0	0	0	0	0	0	-0.495383	-0.210397
ENSDARG00000017906	cytochrome c oxidase subunit Vaa	1	0	0.296899	0.265759	0	-1.06481	0.586531	0	0.318476	0.601579	0	0.0410068	0.292755	0	-0.862338	0.596816	0	-0.343008	0.119385	0	-0.291277	-0.604077	0	0.413823	-0.101574
ENSDARG00000007354	protein disulfide isomerase family A, member 3	1	0	0.0191806	0.0146498	0	-0.687378	-0.317542	0	-0.196608	-0.27755	0	-0.541414	-0.602083	0	-0.850074	-0.892272	0	-0.682555	-0.607838	0	-0.402571	-0.349791	0	-0.257884	-0.662176
ENSDARG00000087402	tropomyosin 1 (alpha)	1	0	0.0214858	-0.0840888	0	-0.454187	-0.327051	0	0.224706	0.0834674	0	-0.216996	-0.198942	0	0.49861	0.262839	0	0.703671	0.987457	0	-0.558816	-0.617059	0	-0.0541548	0.114729
ENSDARG00000090186	ribosomal protein S27, isoform 2	1	0	0.217242	0.621538	0	-0.0893533	1.35482	0	0.0549676	0.771116	0	0.0680807	1.13989	0	-0.297482	0.747138	0	-0.0330726	0.835995	0	0.0338283	-0.366661	0	0.559652	0.408896
ENSDARG00000051762	DnaJ (Hsp40) homolog, subfamily A, member 4	1	0	-0.164342	-0.2361	0	-0.69294	0.200917	0	-0.17678	1.14678	0	-0.531383	1.27511	0	-1.17138	0.364902	0	-1.89337	-0.188386	0	-2.82701	-2.48066	0	0.184562	-0.591943
ENSDARG00000074076	proteasome (prosome, macropain) subunit, alpha type, 1	1	0	0.608825	1.00393	0	-0.816059	0.999569	0	-0.0846151	0.595524	0	0.234049	1.37932	0	-0.127607	1.48213	0	-0.595736	1.20812	0	-1.50869	-0.68507	0	0.210223	0.297467
ENSDARG00000005004	solute carrier family 5 (sodium/glucose cotransporter), member 12	1	0	0.0985256	0.0915324	0	-0.703033	-0.891114	0	0.78818	0.469276	0	0.77579	0.48516	0	-0.398492	-0.0448699	0	-0.975157	-0.418829	0	0.0952754	0.280177	0	-0.074598	0.207772
ENSDARG00000015626	peptidoglycan recognition protein 6	1	0	-0.158744	0.187191	0	-0.404127	0.205944	0	0.4902	0.352521	0	-0.0147865	0.614269	0	-0.7785	-0.206964	0	-0.153195	0.318667	0	0.553701	0.51746	0	-0.0182807	0.220078
ENSDARG00000087012	Uncharacterized protein	1	0	-0.260197	-1.3351	0	-0.946697	-1.75715	0	-0.692945	-1.72775	0	-0.126964	-1.16876	0	-1.14097	-0.833891	0	0.873914	0.428703	0	-0.808677	-2.81015	0	-0.5067	-0.305957
ENSDARG00000086569	si:ch1073-464p5.4	1	0	0.072901	0.284221	0	-0.261365	0.094123	0	-0.387448	-0.304523	0	0.339589	-0.119981	0	-1.73734	-2.18777	0	-0.116678	-0.301036	0	-0.355749	-0.264917	0	-0.389522	-0.758869
ENSDARG00000020738	zgc:153921	1	0	-0.47238	-0.316908	0	-0.325349	0.185043	0	-0.432556	-0.478794	0	0.0909043	-0.231785	0	-1.18641	-1.94812	0	-0.24762	-0.281694	0	0.471717	0.238179	0	-0.258317	-0.678254
ENSDARG00000038405	zgc:153921	1	0	0.260268	0.378358	0	-0.115759	0.181701	0	-0.580129	-0.694205	0	0.148168	-0.117959	0	-1.18852	-2.08028	0	-0.264973	-0.249658	0	0.0477669	0.307388	0	-0.248416	-0.582512
ENSDARG00000044852	WW domain binding protein 2	1	0	0.508336	0.921881	0	-0.328445	0.485316	0	-0.546918	0.769427	0	-0.53127	0.548819	0	-2.88681	-0.0800915	0	-2.59239	-0.0115994	0	-3.99976	-2.40201	0	0.512746	0.471352
ENSDARG00000044990	zgc:65811	1	0	-0.226052	-0.223347	0	-1.04244	0.0660926	0	-0.110571	-0.0909285	0	0.140289	0.514639	0	-0.996211	-0.0014726	0	-0.0919116	0.434914	0	-1.15218	-0.898096	0	-0.478917	-0.546071
ENSDARG00000074764	zgc:171426	1	0	1.07129	0.366207	0	-0.0897027	-0.503037	0	0.859375	-0.125967	0	1.16904	0.596707	0	1.57616	0.742697	0	0.366187	0.514197	0	2.07914	3.5214	0	1.25027	1.02691
ENSDARG00000038401	thyrotroph embryonic factor b	1	0	1.05387	1.57757	0	1.12519	0.667627	0	0.577405	1.14687	0	0.621642	0.728206	0	-0.00199515	0.775414	0	0.878668	0.627579	0	2.07291	1.25333	0	1.03828	1.18989
ENSDARG00000088371	jun B proto-oncogene b	1	0	-0.239224	0.466691	0	-1.14925	1.44261	0	-0.314178	1.34736	0	0.333941	2.05147	0	-1.02618	1.54417	0	-1.14934	0.815534	0	-0.520736	0.61578	0	-0.721952	0.295897
ENSDARG00000025757	zgc:64085	1	0	0.100672	-0.0641461	0	0.220113	0.49398	0	-0.265391	0.0755778	0	0.216123	0.597441	0	-0.800719	0.368969	0	-0.454516	0.229143	0	0.4528	0.743481	0	-0.382465	0.250164
ENSDARG00000094557	nuclear protein 1	1	0	-0.0117824	0.0631637	0	-0.880766	-0.740048	0	-0.116919	0.286208	0	-1.05052	-1.05477	0	-2.03618	-0.943802	0	-1.55657	-1.15247	0	0.434026	0.194377	0	0.171079	-0.02593
ENSDARG00000057414	prohibitin	1	0	0.310482	0.835787	0	0.177891	1.93128	0	0.17132	0.914243	0	-0.973375	0.294292	0	-0.831613	1.07144	0	-1.71938	0.913572	0	-0.125513	0.254955	0	-0.190763	-0.00384834
ENSDARG00000013307	ribosomal protein L19	1	0	0.31983	0.476436	0	-0.241546	0.210477	0	-0.00864957	0.412094	0	-0.0514186	0.304232	0	-0.939486	-0.134543	0	-0.546051	-0.03942	0	0.233054	-0.0433563	0	0.414645	0.208863
ENSDARG00000038296	transmembrane protein 86B	1	0	-0.34423	-0.34423	0	-0.942333	-0.521689	0	0	0.263965	0	-0.315326	-0.266507	0	-0.834627	-0.393467	0	0.0753388	0.266525	0	0	0	0	-0.25731	-0.626668
ENSDARG00000026712	RAB5C, member RAS oncogene family	1	0	0.0875187	0.266607	0	-0.225703	0.78684	0	0.0895477	1.18898	0	-0.0125114	0.204354	0	-1.41928	1.28938	0	0.273459	1.58813	0	-0.295293	0.0653686	0	0.409947	1.44697
ENSDARG00000077291	ribosomal protein S2	1	0	0.296526	0.380406	0	-0.273355	0.206128	0	-0.0314942	0.352712	0	-0.042447	0.244875	0	-1.23108	-0.111229	0	-0.387046	0.0422201	0	0.24708	-0.105505	0	0.306344	0.130003
ENSDARG00000029476	low density lipoprotein receptor	1	0	0.270412	0.447642	0	0.385339	0.908971	0	-0.585359	0.0789437	0	0.203284	0.638126	0	-1.36061	-0.338109	0	-0.261221	0.564963	0	0.708295	0.719004	0	-1.45663	-0.274554
ENSDARG00000061858	zgc:153968	1	0	0	0	0	-1.05183	-0.859355	0	0	0	0	-0.193218	-0.146226	0	-0.369143	-0.378448	0	0.0765574	0.471628	0	0.047212	0.126084	0	0.335716	0.542002
ENSDARG00000038185	growth hormone 1	1	0	0.229081	-0.484758	0	1.02863	-2.51681	0	1.60849	0.0942452	0	0.367925	0	0	0.252484	0.269684	0	0	0	0	0.697561	-0.986942	0	-0.384043	-0.384043
ENSDARG00000012405	collagen, type I, alpha 1a	1	0	0.0372674	-0.55088	0	-0.872519	-0.144488	0	-0.0967012	0.0368646	0	-0.25181	-0.0519752	0	-0.265959	0.110848	0	0.513287	0.401456	0	-0.160985	-0.171944	0	-0.0598299	0.213805
ENSDARG00000033160	nuclear receptor subfamily 1, group d, member 1	1	0	1.09532	2.74841	0	0.711973	2.11663	0	0.582649	2.34366	0	0.0860316	1.81248	0	-0.858277	2.11128	0	0.337784	2.38035	0	0.393506	1.21521	0	0.743146	1.89042
ENSDARG00000038141	activating transcription factor 4b2	1	0	0.379525	1.48733	0	0.0739164	2.12208	0	0.171057	1.8597	0	0.566364	2.0899	0	-0.95412	2.31366	0	0.644113	2.51111	0	-0.320313	0.656873	0	0.185929	1.78871
ENSDARG00000070570	protein phosphatase 4 (formerly X), catalytic subunit a	1	0	0.170459	-0.106735	0	-0.410931	-0.927616	0	0.33091	-0.585584	0	0.19163	-0.584575	0	3.04259	0.665379	0	0.639748	0.259834	0	0.165156	1.16187	0	1.24658	0.433639
ENSDARG00000087869	si:ch211-11k18.4	1	0	0.160821	1.0766	0	0.0365376	1.3604	0	1.1608	1.07231	0	0.0675245	1.18907	0	2.38502	1.37435	0	-0.995662	0.776602	0	-0.204563	1.77149	0	1.3902	1.07521
ENSDARG00000092362	MCM5 minichromosome maintenance deficient 5 (S. cerevisiae)	1	0	0.0894724	1.80144	0	-1.0172	1.14125	0	0.141938	1.92797	0	-0.214653	2.43309	0	-0.00774515	2.09231	0	-0.549968	2.31024	0	-1.44673	0.0728182	0	0.173973	1.64087
ENSDARG00000027529	heme oxygenase (decycling) 1	1	0	0.453499	0.398141	0	0.11419	1.04822	0	0.552299	0.575703	0	-0.303976	-0.0696408	0	-1.36905	0.42438	0	-0.902165	0.300279	0	-0.614137	-0.723576	0	-0.232755	0.255112
ENSDARG00000054963	asparagine-linked glycosylation 1 homolog (yeast, beta-1,4-mannosyltransferase)	1	0	-0.344211	-1.23966	0	-0.0818796	-1.67581	0	0.548457	-0.670346	0	-0.921441	-1.62388	0	3.14736	0.767444	0	-0.372278	-1.05566	0	1.14108	2.07345	0	1.00123	0.126202
ENSDARG00000054942	lectin, galactoside-binding, soluble, 2a	1	0	-0.035836	-0.00867056	0	-0.327578	0.127849	0	-0.0880226	0.253075	0	-0.132024	0.0166446	0	-0.875746	0.347039	0	0.207582	-0.256794	0	-0.507503	-1.31288	0	-0.364892	-0.0890138
ENSDARG00000038010	ras-related C3 botulinum toxin substrate 2 (rho family, small GTP binding protein Rac2)	1	0	0.0927703	0.0739797	0	0.102114	0.860618	0	-0.284068	0.47022	0	0.0270497	0.0156279	0	-0.642091	0.454133	0	0.397174	0.825267	0	-0.230237	-0.518826	0	-0.245399	0.576861
ENSDARG00000021257	eukaryotic translation initiation factor 3, subunit D	1	0	0.553847	1.23135	0	0.160248	1.13737	0	-0.119565	0.534321	0	0.183074	0.90048	0	-1.038	0.253236	0	-0.942895	-0.29021	0	0.27883	0.247765	0	0.455568	0.453592
ENSDARG00000087732	Metazoan signal recognition particle RNA	1	0	0.759389	0.729839	0	-1.8419	0.936547	0	0.0719549	0.0960031	0	-0.437054	0.177891	0	-2.08002	0.279422	0	-0.412207	0.0251695	0	-0.0136374	-0.746166	0	-0.631917	-0.198869
ENSDARG00000054616	claudin i	1	0	0.694408	0.296295	0	-0.120827	0.140145	0	-0.183958	-0.110449	0	-0.204202	-0.574859	0	0.251675	-0.133347	0	0.245554	0.74963	0	0.741012	0.375117	0	-0.770935	0.168173
ENSDARG00000054588	cytochrome c oxidase subunit VIa polypeptide 2	1	0	-0.134592	0.02402	0	-0.32259	-0.0842457	0	0.0536225	0.244258	0	-0.103646	-0.02056	0	-0.550984	0.183648	0	-0.255879	0.0596259	0	-0.1758	-0.264772	0	-0.0334146	-0.132785
ENSDARG00000031776	zgc:92066	1	0	0.180677	0.398182	0	-0.0240391	1.36732	0	-0.265711	0.32314	0	0.193612	1.59459	0	0.44745	1.54741	0	1.00064	2.92418	0	-0.406174	0.738406	0	-0.576039	0.00837494
ENSDARG00000076221	zgc:198419	1	0	0.220586	0.496252	0	0.329999	0.945403	0	-0.290107	0.595651	0	0.906595	2.30084	0	0.310414	1.58144	0	0.763856	2.76983	0	-0.463106	0.813085	0	-0.635441	0.404366
ENSDARG00000027196	Uncharacterized protein	1	0	-0.35473	-0.578915	0	-1.14466	-0.812071	0	-0.0220481	0.501806	0	0.506154	0	0	-1.02091	-0.438186	0	0	0	0	-0.263721	-0.0716099	0	-0.524733	-0.222862
ENSDARG00000078674	heat shock protein, alpha-crystallin-related, 9	1	0	-0.259955	-0.259955	0	-0.39885	-0.667084	0	-0.283207	-0.38376	0	-0.595958	-0.0726998	0	-0.161673	-0.605303	0	0	0	0	-0.806417	-1.2616	0	0.376825	0
ENSDARG00000053058	ribosomal protein S11	1	0	0.269231	0.362932	0	-0.286232	0.375379	0	-0.0795807	0.37736	0	0.0336129	0.326572	0	-1.0531	-0.0200812	0	-0.193639	0.00607667	0	0.403403	-0.0349831	0	0.308308	0.148522
ENSDARG00000052905	zgc:165423	1	0	-0.180509	0.0727752	0	-0.452794	0.0663756	0	-0.34771	-0.192156	0	-0.124724	-1.2202	0	-0.545179	-0.36076	0	0	0	0	0.488346	0.543028	0	-0.0945341	0.0703962
ENSDARG00000011665	aldolase a, fructose-bisphosphate, a	1	0	0.0860088	0.211695	0	-0.293289	-0.121716	0	-0.1289	0.0834437	0	-0.466471	-0.389622	0	-0.38454	-0.0484054	0	-0.350026	0.117135	0	0.0014268	-0.14789	0	0.0646211	0.392487
ENSDARG00000008383	actin related protein 2/3 complex, subunit 1A	1	0	0.12749	0.294591	0	-0.671651	0.463846	0	0.240254	0.702503	0	-0.325572	0.53589	0	-0.272545	1.26739	0	-0.697663	1.5837	0	-0.358647	-0.415625	0	-0.631602	0.0868327
ENSDARG00000027063	actin related protein 2/3 complex, subunit 1B	1	0	-0.0324146	-0.303773	0	-0.573011	-0.0566013	0	-0.599422	-0.425945	0	-0.357801	-0.78504	0	-1.13065	-0.299949	0	0.504113	-0.00663988	0	-1.32463	-1.90808	0	-0.566635	-0.158324
ENSDARG00000059654	eukaryotic translation initiation factor 3, subunit Ba	1	0	0.42122	0.762277	0	-0.083808	0.485826	0	-0.114298	0.204204	0	-0.133119	0.176852	0	-1.3282	-0.404053	0	-0.776405	-0.525835	0	-0.110712	-0.286206	0	0.218326	0.121333
ENSDARG00000052664	Uncharacterized protein	1	0	0.187194	0.395348	0	-0.230702	-0.541663	0	0.0466254	0.138379	0	-0.289702	-0.330386	0	0.0598315	0.324764	0	0	0.810192	0	0.135336	-0.267369	0	0.485274	0.627682
ENSDARG00000078180	sc:d0202	1	0	-0.254631	-0.254631	0	-0.24691	-0.34405	0	-0.462053	-0.560546	0	0.292979	-0.297583	0	-1.43803	-1.83882	0	-0.238984	-0.669692	0	0.202262	-0.639543	0	-0.664853	-0.996932
ENSDARG00000004470	protein kinase C substrate 80K-H	1	0	0.962456	1.37601	0	-0.0333243	0.604824	0	0.439983	0.744469	0	-0.390668	-0.432253	0	-0.36019	-0.253198	0	-1.42138	-0.967614	0	-0.237846	0.71172	0	0.642283	0.359673
ENSDARG00000070945	zgc:163083	1	0	0	0	0	-0.115482	0.319688	0	-0.268902	-0.128444	0	-0.428052	-0.417851	0	0.176382	0.297543	0	0.414962	0.517333	0	1.3715	0.559678	0	0.400126	0.707042
ENSDARG00000029931	ATPase type 13A	1	0	0.277196	0.477874	0	-0.279562	0.416706	0	-0.368217	0.0412106	0	-0.158532	0.499544	0	-0.00904423	-0.378594	0	-2.04981	-0.540959	0	-0.919106	0.410651	0	0.443256	-0.0123281
ENSDARG00000069735	si:ch211-5k11.6	1	0	0.379783	-0.117133	0	-0.606856	-0.300369	0	0.287447	0.231142	0	0.205577	-0.183755	0	-0.584493	0.172808	0	-0.101805	0.140205	0	0.388861	0.198563	0	0.72603	0.021494
ENSDARG00000079078	hemoglobin alpha adult-1	1	0	0.143355	0.0336685	0	-0.512192	0.02421	0	0.0165639	0.115383	0	0.586144	0.381522	0	-0.32808	0.247311	0	0.0418766	0.314899	0	0.517454	0.29572	0	0.421523	0.0226046
ENSDARG00000069839	Uncharacterized protein	1	0	-0.109429	-0.0637219	0	-0.449042	0.0466847	0	-0.404078	0.260708	0	0.0393068	-0.099511	0	-0.72956	0.352814	0	-0.953771	-0.738598	0	0.0623775	0.00431641	0	-0.438707	-0.371498
ENSDARG00000091281	Uncharacterized protein	1	0	-0.0571218	-0.506216	0	-1.08065	-0.480794	0	-0.800213	-0.700073	0	-1.18641	-1.10669	0	-1.06969	0.0809746	0	-0.477865	0.361361	0	-0.695902	-0.562303	0	-0.753178	-1.06211
ENSDARG00000060265	protein phosphatase 1, regulatory subunit 27	1	0	0.0285354	-0.155283	0	-0.326268	-0.0537766	0	0.0562176	0.222382	0	-0.107183	-0.222708	0	-0.639658	0.0908874	0	-0.675615	-0.161161	0	-0.328698	-0.110878	0	0.609571	0
ENSDARG00000043795	Rho GDP dissociation inhibitor (GDI) alpha	1	0	0.123484	0.0116388	0	-0.854294	0.0561572	0	-0.185551	0.191291	0	-0.668818	-0.135232	0	-1.60911	-0.0355655	0	-1.04882	0.582467	0	-1.56957	-1.63222	0	-0.294602	-0.0938987
ENSDARG00000018903	aminoacyl tRNA synthetase complex-interacting multifunctional protein 2	1	0	0.640481	0.988785	0	-0.446936	-0.00490563	0	-0.0781624	0.511391	0	-0.262479	0.397151	0	-0.367412	-0.0492868	0	-1.32197	-0.138345	0	-0.367618	-0.425811	0	0.545738	0.498195
ENSDARG00000041088	Tu translation elongation factor, mitochondrial	1	0	0.460771	0.721227	0	-0.35671	1.61861	0	0.306272	0.764003	0	-1.32826	0.12579	0	0.745702	0.824114	0	-3.29409	-0.35835	0	-0.835685	-0.526214	0	0.446449	0.0803953
ENSDARG00000075737	zgc:165518	1	0	0.3777	0.390539	0	0.190537	-0.38471	0	0.903877	-0.452595	0	1.21807	0.796459	0	1.956	0.925906	0	0.4444	0.801338	0	1.63009	3.15146	0	1.56793	1.25537
ENSDARG00000077171	si:dkey-46g23.2	1	0	0.43505	0.0946592	0	0.102589	-0.368267	0	1.0139	-0.258613	0	1.53676	0.955295	0	1.69608	0.909837	0	0.446824	0.558674	0	2.00977	3.58762	0	1.18918	1.00582
ENSDARG00000076366	si:dkey-46g23.3	1	0	0.791154	0.797185	0	0.0531611	-0.354248	0	0.819364	-0.236134	0	1.12133	0.425258	0	1.77944	0.783042	0	0.264587	0.346756	0	1.57483	3.24907	0	1.29542	1.08418
ENSDARG00000076771	zgc:171445	1	0	0.722769	0.428054	0	0.0557015	-0.368969	0	0.801006	-0.412001	0	1.33105	1.02521	0	1.43636	0.629139	0	0.295251	0.832377	0	2.02425	3.29775	0	1.32412	1.21465
ENSDARG00000059805	solute carrier family 25, member 38a	1	0	0.374549	0.652873	0	-0.51825	-0.143734	0	-0.0519818	-0.259052	0	-0.211268	0.258353	0	-0.93645	-1.37251	0	-0.657796	0.0666309	0	0.740202	0.938164	0	-0.757286	-0.416289
ENSDARG00000071253	Uncharacterized protein	1	0	0.037516	0.218919	0	-0.922082	-0.666977	0	-0.239225	0.395595	0	-0.433534	-0.141357	0	-1.79818	0.095844	0	-0.391703	0.937997	0	-1.48299	-1.17262	0	-0.729211	-0.471509
ENSDARG00000015111	DEAD (Asp-Glu-Ala-Asp) box polypeptide 39Ab	1	0	0.672424	1.13183	0	-0.359696	1.29051	0	0.196159	0.754866	0	-0.416017	1.10159	0	1.98957	1.322	0	-2.11834	0.898682	0	-0.908397	1.2416	0	0.938295	0.63171
ENSDARG00000088172	Uncharacterized protein	1	0	0.207252	0	0	-0.503365	0.00818091	0	-0.183111	-0.42741	0	0.145877	-0.314817	0	-0.729377	-0.462014	0	-0.399243	-0.521428	0	-0.436449	-0.436449	0	-0.355347	-0.774273
ENSDARG00000077651	Uncharacterized protein	1	0	-0.136246	-0.575587	0	-0.871541	-0.732582	0	0	0	0	-0.109669	-0.401409	0	-0.438375	0.107585	0	0.545564	0.611355	0	0.168133	0.0466407	0	-0.552787	0.663501
ENSDARG00000040433	cytochrome P450, family 2, subfamily K, polypeptide 22	1	0	-0.16687	-0.473509	0	-0.804572	-0.657744	0	-0.155301	-0.688613	0	-0.526272	-0.534669	0	-0.428467	-0.344954	0	-0.538167	-0.299028	0	-0.132198	-0.14604	0	-0.829431	-0.979223
ENSDARG00000009874	cytochrome P450, family 2, subfamily W, polypeptide 1	1	0	0	0	0	-1.8682	-1.1846	0	0	0	0	-0.477229	-0.437317	0	-0.631873	-0.814004	0	-0.460786	-0.61786	0	1.36495	1.88541	0	-1.01282	-1.30887
ENSDARG00000038371	cytochrome P450, family 2, subfamily K, polypeptide 6	1	0	0	0	0	-0.673581	-0.355879	0	-0.0163024	0.0450499	0	-0.227755	-0.512193	0	-1.13738	-1.226	0	-0.586989	-0.780699	0	0	1.1557	0	0.826586	0.0898334
ENSDARG00000043237	nuclear factor, interleukin 3 regulated, member 2	1	0	-0.703795	0.598642	0	0.113964	1.00697	0	-0.724748	0.618928	0	-0.49922	2.12514	0	0.0511112	1.71333	0	-0.801673	2.17431	0	-0.36414	2.32934	0	-0.544124	0.421015
ENSDARG00000087188	nuclear factor, interleukin 3 regulated, member 6	1	0	-0.133287	1.22822	0	0.268043	0.75059	0	0.155	1.94085	0	0.87592	1.14419	0	-1.45385	1.30736	0	1.32114	2.61496	0	0.805011	1.77061	0	-0.489041	1.39231
ENSDARG00000088390	non-metastatic cells 4, protein expressed in	1	0	0.126638	-0.582335	0	0.321155	0.0130751	0	0.0683648	-0.323978	0	0.514616	0.0376675	0	-0.601676	-1.15517	0	-0.0945189	-0.655953	0	0.0017822	-0.151907	0	-0.349125	-0.848241
ENSDARG00000057853	ATPase, H+ transporting, lysosomal, V0 subunit c, a	1	0	0.36327	1.04075	0	-0.365298	1.35146	0	0.0836872	1.22461	0	0.127418	0.855462	0	-1.42435	1.30155	0	-0.435446	0.983541	0	-1.2672	-0.298527	0	-0.0198722	0.944351
ENSDARG00000009040	zgc:73324	1	0	-0.0651417	0.0926036	0	-0.13415	0.428457	0	-0.0292573	0.382045	0	0.569613	0.459878	0	-1.12608	0.788702	0	0.832925	1.56356	0	-0.660301	-0.466785	0	-0.860152	0.307832
ENSDARG00000032619	transducer of ERBB2, 1a	1	0	0.27389	0.885638	0	-0.226722	0.22692	0	0.171073	0.555738	0	0.283658	0.562253	0	-1.28392	0.425011	0	1.47891	2.12272	0	0.0201975	0.385581	0	-0.226844	0.846547
ENSDARG00000012881	solute carrier family 4, anion exchanger, member 1a	1	0	-0.0736977	-0.485239	0	-0.537966	-0.469737	0	-0.108464	-0.281676	0	0.336158	0.129138	0	-0.240795	-0.0578433	0	-0.0690435	-0.135841	0	0.353308	0.147321	0	0.282247	-0.302576
ENSDARG00000007344	titin-cap (telethonin)	1	0	0.244214	0.160461	0	-0.0486249	0.120732	0	0.0953843	0.377158	0	-0.247389	-0.38735	0	-0.793567	-0.338104	0	-0.83695	0.0469385	0	-0.346965	-0.322624	0	0.0535726	0.283588
ENSDARG00000056008	ATP synthase, H+ transporting, mitochondrial Fo complex, subunit C1 (subunit 9)	1	0	0.517818	0.874832	0	0.0746523	1.09972	0	0.343996	0.942719	0	0.149464	0.865799	0	0.571211	1.63276	0	0.61868	1.75843	0	0.00844303	-0.173221	0	-0.0754623	-0.00530334
ENSDARG00000038030	ring-box 1	1	0	0.696839	1.06587	0	-1.29387	1.78342	0	0.111821	0.755867	0	-0.537876	1.29938	0	1.54423	2.55031	0	-0.64534	1.83759	0	-1.0968	-0.899459	0	0.497996	-0.030344
ENSDARG00000038068	DEAD (Asp-Glu-Ala-Asp) box polypeptide 5	1	0	0.585515	1.43124	0	-0.31437	1.68355	0	-0.143155	1.31068	0	0.952733	2.21825	0	0.0735587	2.21721	0	1.00954	2.43875	0	-0.706374	0.878558	0	0.476668	2.03506
ENSDARG00000038066	karyopherin alpha 2 (RAG cohort 1, importin alpha 1)	1	0	0.152099	0.0646684	0	0.0456282	0.516806	0	1.21805	0.0392756	0	1.26075	1.21014	0	1.51865	0.746096	0	1.17144	1.52858	0	-0.259545	0.862512	0	1.18215	0.841489
ENSDARG00000038095	suppressor of cytokine signaling 1a	1	0	-0.236906	0.11554	0	-0.500628	0.47145	0	-0.43883	0.457491	0	-0.0675615	0.524353	0	0.868733	1.28322	0	-0.907205	1.03224	0	-0.9514	-0.507521	0	-0.221336	0.695447
ENSDARG00000010160	ribosomal protein S15a	1	0	0.310772	0.41582	0	-0.317873	0.379088	0	-0.0973229	0.441471	0	-0.0254244	0.219444	0	-1.08662	0.0460861	0	-0.221354	-0.01522	0	0.420406	-0.106831	0	0.227649	0.101578
ENSDARG00000020574	ATPase, Ca++ transporting, cardiac muscle, fast twitch 1	1	0	0.119744	-0.168892	0	-0.00206862	-0.0857715	0	0.387721	0.0992358	0	-0.476753	-0.500112	0	-0.419662	0.176665	0	-0.235295	0.378764	0	-0.239857	-0.17964	0	0.0877702	-8.45e-05
ENSDARG00000021924	heat shock cognate 70-kd protein, tandem duplicate 3	1	0	0.224546	1.85501	0	-0.971495	1.16788	0	0.113407	1.91549	0	-0.0674623	2.36578	0	-0.15541	2.0215	0	-1.59348	1.65291	0	-1.7532	-0.000936036	0	0.076978	1.36115
ENSDARG00000005643	glycine C-acetyltransferase	1	0	0.0593436	-0.169001	0	-0.0566786	0.309075	0	-0.137677	-0.0467345	0	-0.154588	-0.166188	0	0.399537	-0.0221265	0	-2.27908	-1.21313	0	-0.638621	-0.0284842	0	-0.992803	-1.45039
ENSDARG00000012539	deoxyribonuclease I	1	0	-0.456038	-0.252664	0	-0.376721	0.087551	0	0.288098	0.311589	0	0.0370123	0.282167	0	-0.524206	-0.51247	0	0.662299	0.730907	0	0.520572	0	0	0.186163	0.515255
ENSDARG00000003599	ribosomal protein L3	1	0	0.225949	0.329419	0	-0.300895	0.152821	0	0.000316687	0.367869	0	-0.121179	0.196916	0	-1.24467	-0.300175	0	-0.591887	-0.203272	0	0.199491	-0.0705195	0	0.307399	0.146376
ENSDARG00000015128	ribosomal protein L27	1	0	0.316125	0.318974	0	-0.19153	0.377279	0	-0.064629	0.382232	0	-0.0432655	0.0399765	0	-1.10259	-0.0269332	0	-0.0807806	-0.210669	0	0.425052	-0.106079	0	0.230569	0.156671
ENSDARG00000004954	granulin a	1	0	-0.112707	-0.887092	0	-0.0424624	0.529537	0	-0.503036	-0.454938	0	0.102763	0.0078864	0	-1.23977	-0.106827	0	-0.0814959	0.297902	0	-0.6835	-0.977147	0	-0.245874	-0.131966
ENSDARG00000054610	coronin, actin binding protein, 1A	1	0	0.0305455	-0.132753	0	-0.793944	0.146833	0	-0.590757	0.13163	0	-0.431834	-0.594845	0	-1.23996	-0.132564	0	-0.424917	0.311633	0	-1.08593	-1.5546	0	-0.656568	-0.142334
ENSDARG00000054578	ADP-ribosylation factor-like 6 interacting protein 1	1	0	0.164906	0.764142	0	-0.0443237	1.188	0	0.00545886	0.883679	0	0.90089	1.4849	0	0.0858877	0.983204	0	0.957824	1.39761	0	-0.144014	-0.74648	0	0.800979	0.65969
ENSDARG00000054362	coiled-coil domain containing 47	1	0	0.386737	0.605492	0	0.838832	1.37883	0	0.093888	0.845125	0	0.506503	0.930455	0	-1.1771	1.11744	0	-0.196977	0.225519	0	-0.382456	0.248029	0	-0.389206	0.297564
ENSDARG00000001803	potassium voltage-gated channel, subfamily H (eag-related), member 6	1	0	0.173984	-0.0252823	0	-0.203127	-0.129232	0	0.34948	1.02231	0	0.0336009	0.58752	0	-0.31823	0.075678	0	0.337425	-0.276844	0	-1.57906	-0.801513	0	-0.0316328	0.359682
ENSDARG00000025301	glial fibrillary acidic protein	1	0	-0.0357246	-0.0598546	0	-0.0235182	0.561393	0	-0.0816838	-0.143607	0	0.706233	0.308335	0	-0.684187	-0.188993	0	0	0	0	0.522183	0.32064	0	-0.0358595	-0.150875
ENSDARG00000037928	DEAD (Asp-Glu-Ala-Asp) box polypeptide 42	1	0	0.0928374	-0.0276511	0	0.0510084	-0.56232	0	0.922687	-0.272687	0	0.456975	-0.134076	0	3.09284	1.46765	0	0.251982	0.459431	0	0.34007	2.09494	0	1.86998	1.0539
ENSDARG00000010246	protein arginine methyltransferase 1	1	0	0.485963	0.674026	0	0.872646	3.45408	0	-0.37624	0.665526	0	0.27426	1.64785	0	0.820749	1.79247	0	-1.5398	1.03453	0	-0.776148	0.703891	0	0.168651	0.15748
ENSDARG00000037961	reticulocalbin 3, EF-hand calcium binding domain	1	0	-0.141587	-0.36891	0	-0.612232	0.077376	0	-0.137523	-0.205759	0	0.393326	0.281196	0	-1.52293	-2.2801	0	0.0555101	-0.00122722	0	-0.147012	0.00358932	0	1.01568	0.731052
ENSDARG00000053254	myosin light chain, phosphorylatable, fast skeletal muscle a	1	0	0.124779	-0.00534829	0	-0.267033	-0.124026	0	0.0309049	-0.345957	0	-0.17934	-0.319188	0	-0.823808	-0.257107	0	-0.384082	-0.134159	0	0.206787	-0.109566	0	0.455691	-0.141189
ENSDARG00000014967	glucose-6-phosphatase b, catalytic	1	0	-0.178936	-0.281312	0	0	0.570466	0	0.285025	0.477663	0	-0.683104	-0.220101	0	0.0120497	-0.104896	0	-0.278542	-0.991397	0	-0.41407	-0.0593747	0	0.188235	0.285204
ENSDARG00000053457	ribosomal protein L23	1	0	0.124635	0.15101	0	-0.339278	0.187567	0	-0.0703536	0.375819	0	0.0356979	0.167766	0	-0.991131	-0.211987	0	-0.265683	-0.0862596	0	0.193997	-0.199771	0	0.427382	0.219542
ENSDARG00000096355	immunoglobulin heavy constant mu	1	0	-0.375349	-0.354969	0	-0.268931	-0.0363774	0	-0.414808	-0.0712583	0	-0.42525	-0.425451	0	-1.03033	0.0755793	0	-0.883564	-0.923716	0	-0.321056	-0.638814	0	-0.508547	-0.228896
ENSDARG00000014123	G1 to S phase transition 1, like	1	0	0.0127103	-0.0156358	0	-0.240175	0.314578	0	-0.102148	-0.006331	0	-0.554638	-0.285603	0	-0.397332	-0.469724	0	-1.65073	-1.15644	0	-0.420181	0.0690378	0	0.182981	-0.0760466
ENSDARG00000014763	ADP-ribosylation factor 2	1	0	0.636804	1.13198	0	-0.631105	1.92907	0	-0.447409	0.790338	0	-0.673033	0.00268484	0	-2.03144	1.28628	0	-1.99851	-0.208259	0	-0.605114	-0.923428	0	-0.612197	-0.156311
ENSDARG00000018600	retinol saturase (all-trans-retinol 13,14-reductase)	1	0	-0.0143494	-0.098084	0	0.0100526	0.378035	0	0.0350773	0.447561	0	0.503781	0.615244	0	-0.966896	0.000419174	0	0.671918	0.557735	0	0.0295986	0.286872	0	0.0596932	-0.0730609
ENSDARG00000004748	zgc:100868	1	0	0.422751	0.171222	0	0.343344	0.487724	0	-0.764209	-0.677028	0	0.583644	0.0502075	0	-0.385133	0.127522	0	0	0.585548	0	0.803006	0.720075	0	-0.764881	-0.342777
ENSDARG00000037867	LOC402883 protein; Uncharacterized protein	1	0	0.43858	0.688596	0	-0.528257	0.722885	0	0.0835219	0.748223	0	-0.0932402	0.429081	0	0.0728892	1.05993	0	-0.34947	0.757631	0	0.142558	-0.442926	0	0.085078	-0.0220315
ENSDARG00000037870	actin, beta 2	1	0	0.0722944	-0.105736	0	-1.12569	-0.820004	0	0.0464098	0.953483	0	-0.737361	-0.684716	0	-1.33987	-0.252618	0	-0.393028	1.21185	0	-1.3174	-1.71244	0	-0.377366	0.285696
ENSDARG00000037873	cytochrome P450, family 3, subfamily c, polypeptide 1 like, 2	1	0	-0.465345	-0.261173	0	-0.953559	-0.695608	0	0.0638239	0.203348	0	-0.685613	-0.848515	0	-0.921519	-0.195546	0	-0.318107	0.0746549	0	-0.836747	-0.226446	0	0.058549	-0.0922846
ENSDARG00000020504	H3 histone, family 3A	1	0	0.510861	0.67095	0	-0.365954	1.16765	0	0.226104	1.11705	0	0.910034	1.22144	0	2.60036	1.6242	0	1.31628	2.55846	0	-0.240136	0.648647	0	0.566042	0.422173
ENSDARG00000037836	insulin-like growth factor binding protein, acid labile subunit	1	0	-0.165731	0.136687	0	-0.158891	0.0631363	0	-0.291096	-0.121992	0	0.136814	-0.118229	0	-1.71931	-2.14784	0	-0.27127	-0.411407	0	0.47902	0.799671	0	-0.177456	-0.299244
ENSDARG00000025635	ATP synthase, H+ transporting, mitochondrial F0 complex, subunit d	1	0	0.459833	0.496515	0	-0.199555	0.573431	0	-0.0535569	0.500927	0	-0.0015162	0.342761	0	-0.483514	0.725164	0	0.0382759	0.58567	0	0.04542	-0.407401	0	0.0198984	-0.0438778
ENSDARG00000039116	nuclear receptor subfamily 5, group A, member 5	1	0	-0.417025	-0.231049	0	-0.344493	0.165729	0	-0.0285231	0.0738876	0	-0.0698926	-0.0611694	0	-1.38752	-1.6738	0	-0.133426	-0.105383	0	0.665357	0.549838	0	-0.205288	-0.25834
ENSDARG00000030756	DNA (cytosine-5-)-methyltransferase 1	1	0	0.293364	0.618807	0	-0.114268	0.00413859	0	0.987396	-0.198297	0	0.318653	0.334613	0	1.98992	0.331663	0	-0.324369	-0.0990555	0	0.0948625	2.63791	0	1.42732	0.761433
ENSDARG00000069734	zgc:92880	1	0	0.328684	0.204161	0	-0.468611	-0.0513549	0	0.386745	0.413698	0	0.175959	0.0890555	0	-0.524582	0.333401	0	-0.154891	0.411029	0	0.124085	0.0650034	0	0.905682	0.0975588
ENSDARG00000089087	ba1 globin	1	0	0.193599	0.129093	0	-0.405187	0.106183	0	-0.0308151	0.0818141	0	0.561307	0.462426	0	-0.299049	0.287826	0	0.0923772	0.461865	0	0.515552	0.353354	0	0.427884	0.0409488
ENSDARG00000025428	suppressor of cytokine signaling 3a	1	0	-0.387799	0.879499	0	-0.242265	0.679147	0	-1.06653	0.78923	0	-0.268669	0.978726	0	-1.55376	1.14293	0	-0.686961	1.23528	0	-0.84894	0.159317	0	-0.875245	0.811799
ENSDARG00000040528	lectin, galactoside-binding, soluble, 3 binding protein b	1	0	-0.0082761	-0.71558	0	-0.694747	0.946413	0	-0.505453	-0.488215	0	0.222238	-0.130464	0	-1.62755	-0.196903	0	-0.715087	-0.733114	0	-2.0367	-2.83415	0	0.0850398	-0.240904
ENSDARG00000037790	parvalbumin 8	1	0	0.134098	0.523035	0	-0.452753	0.231654	0	-0.412595	-0.135877	0	-0.504624	-0.88263	0	-0.99329	-0.0084073	0	0	0	0	0.542237	0.544075	0	-0.501096	-0.660977
ENSDARG00000024433	parvalbumin 4	1	0	0.121833	-0.0724252	0	-0.233419	-0.0415619	0	0.204747	-0.404062	0	0.124024	0.0119492	0	-0.78693	0.0690663	0	-0.569731	-0.11007	0	0.0213384	-0.0764226	0	0.103659	-0.317056
ENSDARG00000037789	parvalbumin 1	1	0	0.311648	0.226348	0	-0.150048	0.0589842	0	-0.201079	-0.722061	0	0.181891	0.0541839	0	-0.816793	-0.248012	0	-0.279314	-0.29569	0	0.487697	0.132182	0	0.60785	-0.219547
ENSDARG00000025073	ribosomal protein L18a	1	0	0.401089	0.625533	0	-0.284809	0.269079	0	-0.0261769	0.40979	0	-0.0287491	0.239946	0	-1.37689	-0.0942257	0	-0.62078	-0.0583228	0	0.159417	-0.113096	0	0.394085	0.176545
ENSDARG00000018149	solute carrier family 38, member 4	1	0	0.181123	0.106448	0	-0.262636	0.0192837	0	0.430172	0.899764	0	0.690111	0.525359	0	-1.72113	-2.08912	0	0.153788	0.196026	0	-0.32019	-0.177273	0	-0.345866	-0.203205
ENSDARG00000096037	si:ch211-214j24.14	1	0	-0.0873475	-0.0330691	0	0.0163918	0.111201	0	-0.17705	-0.661122	0	0.472584	0.537636	0	-0.458954	-1.0609	0	-0.169855	0.224953	0	0.357929	0.364486	0	-0.347555	-0.532404
ENSDARG00000045835	si:dkey-14d8.6	1	0	-0.0353629	0.0138208	0	-0.703391	0.165289	0	0.376085	0.496232	0	0.115698	0.271158	0	-1.69655	-1.3699	0	-0.205525	-0.265202	0	0.267	0.502942	0	0.320816	0.452239
ENSDARG00000045834	si:dkey-14d8.7	1	0	-0.220443	0.113565	0	-0.418897	-0.134215	0	0.876832	0.779042	0	0.184979	0.464905	0	0.0738078	0.195099	0	0.523889	0.523049	0	-0.0322605	-0.234586	0	0.0934824	0.416761
ENSDARG00000016538	zgc:55888	1	0	0.110726	0.480309	0	0.0925167	-0.544718	0	1.60901	0.471386	0	1.6838	1.28586	0	2.09688	1.12026	0	0.502838	0.499631	0	1.36474	3.2458	0	1.80936	1.1187
ENSDARG00000025859	lipase maturation factor 2b	1	0	0.327718	0.403791	0	-0.0481904	0.386782	0	-0.115384	0.0816167	0	0.45148	1.32141	0	1.0942	-0.0276384	0	-2.8291	0.146442	0	-0.160367	0.742335	0	0.122684	-0.554728
ENSDARG00000091656	LSM8 homolog, U6 small nuclear RNA associated	1	0	0.907198	1.5953	0	0.758025	2.76273	0	0.346467	1.62508	0	0.898634	1.92987	0	1.12034	2.37294	0	1.30218	2.89663	0	0.945286	1.78525	0	0.472738	1.13701
ENSDARG00000003570	heat shock protein 90, beta (grp94), member 1	1	0	-0.165376	-0.0349958	0	-0.441871	0.219166	0	-0.297457	-0.490477	0	-0.646288	-0.551367	0	0.759755	-0.663971	0	-1.63173	-1.24088	0	-1.07494	-0.00681589	0	-0.570327	-0.924265
ENSDARG00000005451	GDP dissociation inhibitor 2	1	0	0.362114	0.317265	0	-0.677012	0.593464	0	-0.558529	0.186986	0	-0.734672	-0.102637	0	-2.09381	0.0818598	0	-1.51145	-0.52131	0	-0.734993	-0.198741	0	-0.976912	-0.37283
ENSDARG00000006215	aldo-keto reductase family 1, member B1 (aldose reductase)	1	0	0.00175441	0.0042864	0	-0.0427761	0.375864	0	0.06819	0.171189	0	-0.43567	-0.140365	0	-0.465792	0.389334	0	-0.000301262	0.437614	0	0.343363	0.343296	0	-0.407265	-0.0849306
ENSDARG00000045601	cation/H+ exchanger protein 1	1	0	0.968047	0	0	0.0291185	-0.662518	0	1.39346	-0.647509	0	1.38763	1.45885	0	1.69348	0.860123	0	0.636857	0.759463	0	0.199739	1.79604	0	1.61572	1.14789
ENSDARG00000027316	t-complex 11 (mouse)-like 2	1	0	0.187687	-0.789063	0	-0.520301	-2.25113	0	0.513165	-0.278978	0	-0.142445	-1.87691	0	-1.09154	-2.14837	0	-0.44627	-2.98325	0	-0.480315	-1.61251	0	0.300029	-0.743229
ENSDARG00000019420	ethanolamine kinase 1	1	0	0.313066	1.05387	0	0.965523	1.17527	0	-0.223968	0.538492	0	1.04913	0.973423	0	-0.358523	2.75086	0	2.09398	2.44	0	1.08406	1.85228	0	-0.569863	0.917473
ENSDARG00000055360	LLP homolog, long-term synaptic facilitation (Aplysia)	1	0	-0.129154	-1.11484	0	0.389222	1.10798	0	-0.420146	-0.192428	0	-1.51106	-1.72409	0	-0.481315	-0.341337	0	-2.43246	-2.42235	0	0.0508506	-0.684608	0	-0.554219	-0.553088
ENSDARG00000069292	si:dkeyp-89c11.1	1	0	-0.424994	-0.0276878	0	-0.462911	-0.100817	0	0.133868	0.086412	0	-0.214888	-0.728795	0	-0.842107	-0.392304	0	-0.286589	-0.609785	0	-0.469862	-0.101386	0	-0.284603	-0.597858
ENSDARG00000057338	glutathione S-transferase pi 2	1	0	-0.423877	-0.0276151	0	-0.203308	0.758008	0	0.247369	0.325041	0	-0.232667	0.257087	0	-0.173011	0.279775	0	-0.792753	0.659242	0	1.68788	0.901988	0	-0.0393383	-0.0434796
ENSDARG00000005039	glutathione S-transferase pi 1	1	0	0.202457	0.620125	0	-0.262518	1.16796	0	-0.276907	0.233697	0	1.05933	1.69568	0	0.508495	1.63579	0	0.816485	1.4197	0	0.599673	0.596175	0	-0.330921	-0.315382
ENSDARG00000096046	si:ch211-209p16.4	1	0	0.175534	-0.442559	0	-0.483697	-1.05719	0	-0.029539	0.176871	0	-0.731166	-1.55776	0	-1.47147	-1.37002	0	0.597798	0.409488	0	-0.499982	-1.69969	0	-0.404653	-0.829866
ENSDARG00000093556	Uncharacterized protein	1	0	0	0	0	-1.14685	-0.879327	0	0.34736	0.43755	0	0.597647	0	0	-0.547474	-0.1372	0	0.653775	0	0	-0.145881	0.103317	0	0.436233	0.30808
ENSDARG00000087206	Uncharacterized protein	1	0	0.475364	0.925587	0	0.220702	0.394492	0	-0.0794797	0.380049	0	-0.49918	0.669312	0	-1.04362	-0.631344	0	-2.14485	-0.83598	0	-0.70414	-0.669587	0	0.930593	0.47494
ENSDARG00000016968	transmembrane protein 214	1	0	0.224042	0.0926073	0	-0.711425	-1.25627	0	-0.308008	-0.610672	0	-0.876761	-0.330846	0	-0.361841	-1.23908	0	-2.7858	-0.900589	0	-2.08754	-1.01775	0	-0.536016	-0.695154
ENSDARG00000020742	N-acetylgalactosaminidase, alpha	1	0	0.25725	-0.250083	0	0.277482	0.357798	0	-0.274795	-0.180159	0	0.147737	0.391342	0	-0.734697	0.165721	0	1.10533	1.92433	0	-0.556452	-0.465481	0	-0.0488614	0.681922
ENSDARG00000002400	nucleosome assembly protein 1, like 1	1	0	0.120481	0.290043	0	0.273192	-0.458548	0	-0.117502	-0.197104	0	-0.19394	-0.222175	0	0.0745534	-1.4393	0	-1.74386	-1.49172	0	-0.698531	-0.026154	0	0.457347	0.0478203
ENSDARG00000045864	leiomodin 2 (cardiac) b	1	0	-0.11205	-0.0914243	0	0.0111809	-0.144997	0	0.0132754	0.322366	0	0.323683	0.185674	0	0.167098	0.566165	0	-0.647092	-0.647092	0	0.265166	0.0144903	0	0.182895	-0.400942
ENSDARG00000016691	CD9 antigen, b	1	0	0.0854772	0.206019	0	-0.369496	0.476249	0	0.0777173	-0.14979	0	0.334694	0.620843	0	0.240923	0.633989	0	0.392613	0.718778	0	-0.0374141	-0.253356	0	0.401012	-0.0541001
ENSDARG00000090401	Uncharacterized protein	1	0	0.613802	0.685047	0	-0.230331	1.09067	0	0.234062	0.699919	0	-0.0609654	1.09133	0	0.960738	1.36062	0	0.880204	2.39801	0	-0.349638	0.123639	0	0.598322	1.15024
ENSDARG00000074547	si:ch211-240l19.8	1	0	0.031353	0.0478484	0	-0.418612	0.215117	0	0.579687	0.702809	0	0.0675909	0.318254	0	-0.590282	-0.3136	0	0.394762	0.502764	0	0.323225	0.115692	0	0.189082	0.523768
ENSDARG00000076313	si:ch211-240l19.7	1	0	0.185066	0.213123	0	0.0494114	0.540981	0	0.411779	0.4005	0	0.0717781	0.41746	0	-0.527422	-0.146219	0	0.236443	0.448184	0	0.545525	0.509819	0	-0.0865237	0.319124
ENSDARG00000074613	si:ch211-240l19.6	1	0	0.116493	0.0653633	0	-0.266779	0.301382	0	0.476137	0.618108	0	0.104909	0.42742	0	-0.395389	-0.249326	0	0.520523	0.711203	0	0.0209754	0.108954	0	0.150007	0.501282
ENSDARG00000039393	si:ch211-240l19.5	1	0	0.050004	-0.184801	0	-0.238442	0.229976	0	0.549995	0.662137	0	0.00149478	0.219546	0	-0.446631	-0.43647	0	0.405714	0.458837	0	0.127522	0.087131	0	0.206279	0.537363
ENSDARG00000058688	adiponectin receptor 2	1	0	0.347436	0.726581	0	-0.174355	1.16608	0	0.773011	2.08084	0	0.358303	0.90704	0	-0.357576	0.925919	0	-0.258395	1.5466	0	-0.11765	0.130965	0	0.219469	1.45169
ENSDARG00000022165	microsomal glutathione S-transferase 1	1	0	0.122979	0.11233	0	-0.616428	0.459689	0	-0.279796	-0.229697	0	-0.369184	0.301153	0	-1.38889	0.105537	0	-0.566811	-0.084648	0	-0.160303	0.315278	0	0.0602234	-0.358277
ENSDARG00000053136	beta-2-microglobulin	1	0	-0.0463104	-0.310803	0	-0.616795	0.148642	0	-0.189154	0.0224234	0	-0.186563	-0.300683	0	-1.28427	-0.10206	0	0.122992	0.271193	0	-0.263317	-0.988138	0	-0.349998	-0.3342
ENSDARG00000045598	si:dkey-180p18.9	1	0	-0.0864051	-0.380311	0	-0.744407	-1.17943	0	-0.611743	-0.557538	0	-0.686242	-0.894516	0	-0.4877	-0.454287	0	0.389751	0.250258	0	0.561793	-0.366223	0	-0.563059	-0.349497
ENSDARG00000012066	decorin	1	0	0.0181762	-0.0813459	0	-0.399825	-0.501842	0	-0.0968261	-0.173665	0	-0.567313	-0.210014	0	-0.0651976	0.0491001	0	-0.951513	-0.78666	0	-0.37419	-0.821472	0	-0.283009	-0.258979
ENSDARG00000027249	B-cell translocation gene 1	1	0	0.252511	1.61187	0	-0.455101	0.524669	0	-0.110008	1.34515	0	-0.478455	0.165306	0	-2.97876	-0.678942	0	-0.694692	0.103564	0	-1.23364	-1.53076	0	0.0150395	1.00818
ENSDARG00000020749	caprin family member 2	1	0	0.774376	0.724049	0	0.245236	-0.402521	0	1.15325	-0.184518	0	1.40934	1.41789	0	2.27081	1.02409	0	0.242072	0.671614	0	1.07451	2.6642	0	1.48421	1.15504
ENSDARG00000019644	lactate dehydrogenase Ba	1	0	0.208033	0.508761	0	-0.362651	0.262109	0	0.0925139	0.576044	0	0.00930136	0.564355	0	0.492681	0.561104	0	-0.449637	0.643473	0	-0.135123	-0.182616	0	0.0829969	0.0620235
ENSDARG00000020143	phenylalanine hydroxylase	1	0	0.241038	0.290351	0	-0.467044	-0.0955779	0	0.131641	0.243817	0	0.328158	-0.178281	0	-0.403051	-0.0381917	0	-0.0580354	-0.347057	0	0.0730837	0.356679	0	0.00292366	-0.117659
ENSDARG00000014572	choline phosphotransferase 1	1	0	-0.0634016	-0.478798	0	-0.258799	-0.418372	0	-0.0972859	-0.290761	0	-0.437134	-0.757994	0	-2.22441	-1.57358	0	-0.0849692	-0.543101	0	0.0264432	-0.420703	0	0.146921	-0.407155
ENSDARG00000006766	staphylococcal nuclease domain containing 1	1	0	0.124742	0.00700623	0	-0.308897	-0.103657	0	-0.00598923	-0.044665	0	-0.101745	-0.273954	0	-1.15328	-1.39942	0	-1.02511	-1.11209	0	-0.213761	-0.249278	0	0.658832	0.163933
ENSDARG00000045487	ribosomal protein S16	1	0	0.288356	0.461193	0	-0.398153	0.307908	0	-0.0351864	0.381981	0	-0.0634891	0.255107	0	-1.40049	-0.0470586	0	-0.477859	-0.0386585	0	0.309892	-0.048108	0	0.392748	0.249968
ENSDARG00000032639	CD36 antigen	1	0	0.0146229	0.23252	0	-0.870712	-0.786245	0	0.322124	0.490853	0	-0.0892021	-0.127562	0	-0.71429	-0.109201	0	0.331904	0.792236	0	0.165758	0.148249	0	0.623099	-0.199743
ENSDARG00000045516	inter-alpha (globulin) inhibitor H2	1	0	0.444577	0.174906	0	-0.126778	0.205387	0	-0.274366	-0.363697	0	0.240571	-0.0213197	0	-1.39737	-2.20064	0	-0.00324797	-0.143347	0	0.650673	0.612584	0	-0.228253	-0.307272
ENSDARG00000054898	si:ch73-132m10.4	1	0	-0.160978	0.11228	0	-0.116105	-0.22889	0	0.438371	0.22472	0	-0.0257092	0.0846715	0	0.230485	0.192605	0	0.932889	1.26345	0	-0.674511	-0.0722442	0	0.969617	1.42999
ENSDARG00000075090	Uncharacterized protein	1	0	0.818739	0.241827	0	-0.0124648	-0.496181	0	0.973456	-0.296178	0	1.05659	0.695954	0	1.52226	0.717508	0	0.262073	0.659633	0	2.31172	3.60627	0	1.28001	0.968451
ENSDARG00000076476	zgc:173770	1	0	1.04322	0.693213	0	-0.0637045	-0.581167	0	1.00955	-0.322302	0	1.0669	0.789362	0	1.48422	0.769648	0	-0.0609202	0.394591	0	1.87985	3.12301	0	1.25205	0.983203
ENSDARG00000018351	4-hydroxyphenylpyruvate dioxygenase a	1	0	-0.258863	-0.109625	0	-0.246427	0.161676	0	-0.292473	-0.14253	0	0.29272	0.0288132	0	-1.52906	-1.91475	0	-0.190665	-0.240149	0	0.339718	0.215631	0	-0.42646	-0.424876
ENSDARG00000063021	RPA interacting protein	1	0	0.204673	0.109239	0	0.0022957	-0.077143	0	1.03955	-0.432418	0	0.240757	0.359486	0	3.40031	1.57565	0	0.882228	1.51222	0	-0.532134	1.40915	0	1.70374	0.756655
ENSDARG00000095908	si:ch1073-228p2.2	1	0	0.407348	1.24807	0	0.438637	2.21968	0	0.380415	1.76807	0	0.423553	1.24855	0	-0.547186	1.97284	0	0.564989	1.86894	0	0.050952	0.422868	0	0.286448	1.25318
ENSDARG00000091236	Uncharacterized protein	1	0	-0.461908	-0.602007	0	-0.248465	0.383704	0	-0.0120857	1.28002	0	-0.0638389	-0.099299	0	0.0215192	0.341642	0	-1.01646	0.781914	0	0.0954649	0.233638	0	0.13857	0.891894
ENSDARG00000058389	chemokine CCL-C5a	1	0	0.0816898	-0.467672	0	-0.797607	0.39747	0	-0.130082	0.0265348	0	0.549485	0.657192	0	-0.771253	0.864383	0	-0.022478	0.583296	0	-0.531009	-0.755465	0	-0.362138	0.143405
ENSDARG00000035632	zgc:194112	1	0	0.247099	0	0	-0.404187	0.315309	0	-0.929394	-0.684095	0	0.533621	0.474376	0	0.627834	0.937573	0	1.81175	1.76194	0	1.68477	1.27035	0	0.103155	0.0982788
ENSDARG00000068820	H2A histone family, member Va	1	0	0.345672	0.63127	0	-0.314028	0.944733	0	0.242413	0.798613	0	0.303669	1.50239	0	2.69021	1.73191	0	0.226581	1.41395	0	-0.905761	1.64515	0	1.23359	0.832534
ENSDARG00000058105	ribosomal protein L36A	1	0	0.157983	0.274436	0	-0.314775	0.393757	0	-0.083968	0.401593	0	-0.0580607	0.157417	0	-1.20008	0.0123864	0	-0.00962611	0.0421496	0	0.308211	-0.157675	0	0.340076	0.132617
ENSDARG00000093945	VMA21 vacuolar H+-ATPase homolog (S. cerevisiae)	1	0	0.808946	1.27287	0	0.279069	2.69745	0	0.373083	1.78887	0	0.707447	2.08891	0	0.607871	3.16986	0	1.41511	2.6762	0	0.26924	0.475243	0	1.08666	2.11484
ENSDARG00000062326	high mobility group nucleosome binding domain 1	1	0	-0.231853	-1.04182	0	-1.17915	1.15839	0	-0.877593	-0.017376	0	-0.244305	-0.0777253	0	-1.44578	1.35978	0	-0.573979	-0.265111	0	0.719887	-0.778637	0	-1.66375	-1.30707
ENSDARG00000035519	histone H1 like	1	0	1.21271	2.13522	0	-0.223818	1.22018	0	0.431987	0.418558	0	1.45929	0.907978	0	-1.34506	1.59135	0	0.391976	0.62496	0	1.8256	0.749972	0	1.0256	1.00187
ENSDARG00000077960	si:ch211-186e20.7	1	0	0.166912	0.192218	0	-0.422885	0.344542	0	-0.392597	-1.0334	0	0.419426	-0.0102863	0	-0.800216	-0.850838	0	0.189089	0.0318694	0	0.903366	0.821363	0	-0.402358	-0.684077
ENSDARG00000091800	zgc:174260	1	0	-0.20589	-0.20589	0	-0.238573	0.613886	0	-0.609412	-1.08991	0	0.522762	0.063986	0	-1.19224	-1.25742	0	0.211297	0.0205027	0	0.332756	0.506867	0	-0.112114	-0.87968
ENSDARG00000087143	serpin peptidase inhibitor, clade A (alpha-1 antiproteinase, antitrypsin), member 7	1	0	-0.0170974	-0.104232	0	-0.262069	0.3048	0	-0.381912	-0.666324	0	0.422051	-0.000705514	0	-1.37311	-1.78351	0	-0.0501644	-0.20484	0	0.43634	0.392427	0	-0.241866	-0.586051
ENSDARG00000091136	zgc:174259	1	0	-0.173356	-0.022368	0	-0.385461	0.278748	0	-0.480914	-0.546552	0	0.499153	0.00307248	0	-1.22742	-1.57891	0	0.10416	-0.131177	0	-0.0310011	0.130709	0	-0.410784	-0.765573
ENSDARG00000074712	si:ch211-186e20.2	1	0	0	0	0	-0.221236	0.253513	0	-0.78428	-1.15478	0	0.672012	-0.133377	0	-1.31257	-1.28883	0	0.211541	-0.102526	0	0	0.346972	0	-0.637853	-1.07894
ENSDARG00000035018	Thy-1 cell surface antigen	1	0	0.362299	0.0681539	0	-0.0944565	0.0983905	0	0.556814	-0.188635	0	0.45849	0.0619822	0	1.88822	0.508022	0	0.377339	0.270175	0	0.56223	0.580831	0	1.37269	0.961299
ENSDARG00000011841	ATP synthase, H+ transporting, mitochondrial F0 complex, subunit g	1	0	0.53253	0.824634	0	-0.367763	0.637756	0	-0.0185675	0.542712	0	0.0433537	0.654424	0	-0.669135	0.925477	0	-0.144091	0.793828	0	-0.262477	-0.332442	0	0.0264553	0.0240525
ENSDARG00000012944	myosin, heavy polypeptide 2, fast muscle specific	1	0	-0.0295335	0.334304	0	-0.0129866	-0.0816042	0	-0.46587	-1.3621	0	0.305101	0.0430168	0	-0.757335	-0.382697	0	0.191552	0.0455549	0	0.306279	0.198008	0	0.637014	-0.766794
ENSDARG00000016319	complement component 9	1	0	0.372163	0.344439	0	-0.336057	0.293054	0	-0.284973	-0.271351	0	0.320786	0.0432075	0	-1.32833	-1.79939	0	-0.0893979	-0.130515	0	0.645118	0.642112	0	-0.269123	-0.330056
ENSDARG00000006691	ribosomal protein L12	1	0	0.253667	0.256965	0	-0.406045	0.195703	0	-0.0967736	0.292994	0	-0.000149232	0.217827	0	-0.887687	-0.180401	0	-0.367618	-0.148632	0	0.20061	-0.15435	0	0.552158	0.24638
ENSDARG00000020364	fructose-1,6-bisphosphatase 1b	1	0	-0.0242222	-0.131707	0	-0.0194078	-0.208327	0	-0.242512	-0.0782821	0	-0.113108	-0.430436	0	-0.588053	-0.317001	0	-0.0192456	-0.423571	0	0.769827	0.655792	0	-0.419878	-0.464219
ENSDARG00000030087	nuclear factor of kappa light polypeptide gene enhancer in B-cells inhibitor, beta	1	0	0.0829358	0.0451387	0	-0.12153	0.331554	0	-0.0153665	0.36185	0	0.437581	-0.218338	0	-2.36469	-0.903906	0	-0.0596088	-1.12697	0	-0.132754	-0.674265	0	-0.184297	-0.193842
ENSDARG00000033466	transgelin 2	1	0	-0.0173334	-0.318098	0	-0.47013	0.0148957	0	-0.33452	-0.088352	0	-0.384827	-0.054248	0	-1.04016	0.30038	0	0.477365	1.17354	0	-0.52863	-0.586984	0	-0.427851	0.0969051
ENSDARG00000014745	ependymin	1	0	0.0857716	0.109185	0	0.193066	0.167989	0	0.734287	0.932943	0	0.0989172	-0.439314	0	0.438043	-0.176979	0	-0.0277949	-0.362257	0	0.312477	0.330221	0	0.101474	-0.0265759
ENSDARG00000035350	preproinsulin	1	0	0.222488	-0.206845	0	-0.53352	0.264733	0	0.0684775	0.405845	0	0.00226101	0.292862	0	-0.0863689	0.482717	0	0.162778	-0.90996	0	0.898291	0.858742	0	-0.308862	-0.629518
ENSDARG00000012076	apolipoprotein A-Ia	1	0	-0.127322	0.100857	0	-0.863366	-0.213055	0	-0.407008	-0.414526	0	0.0072075	0.175994	0	-0.845613	-0.752156	0	-0.178347	0.158954	0	0.451494	0.37268	0	-0.384746	-0.376983
ENSDARG00000007720	SUB1 homolog b (S. cerevisiae)	1	0	0.302678	0.615894	0	0.132265	1.27005	0	0.176745	0.859337	0	0.551314	1.58682	0	2.37897	1.8094	0	0.40715	1.15924	0	0.180089	-0.169845	0	0.600941	0.326325
ENSDARG00000020008	valosin containing protein	1	0	0.0119873	0.353813	0	0.00800477	2.0681	0	-0.410684	0.303217	0	0.434212	1.989	0	0.0739048	1.42226	0	-1.52902	0.915876	0	-1.51235	0.477933	0	0.172338	0.612393
ENSDARG00000002369	si:ch211-202a12.4	1	0	0.282957	1.23355	0	-0.843325	1.2091	0	-0.156074	1.13867	0	-0.803717	1.84165	0	-0.231531	1.65051	0	-1.03926	2.46918	0	0.490364	1.23022	0	0.0519303	1.14518
ENSDARG00000013250	threonyl-tRNA synthetase	1	0	0.190827	0.390665	0	-0.0600432	0.990722	0	-1.0519	-0.849266	0	-1.1203	-0.487646	0	-0.506862	0.417082	0	-3.33118	-0.696962	0	-0.328114	0.508724	0	-0.822176	-0.133172
ENSDARG00000053382	cytochrome c oxidase, subunit VIIc	1	0	0.449713	0.69567	0	-0.164779	0.969887	0	0.124479	0.875473	0	-0.168188	0.406752	0	-0.225291	1.16753	0	0.029519	0.769525	0	-0.159589	-0.551995	0	0.1617	0.452466
ENSDARG00000022315	ATPase, H+ transporting, V1 subunit G isoform 1	1	0	0.265231	0.704959	0	0.127024	1.72758	0	-0.0389126	0.945559	0	0.171471	1.27568	0	-0.837402	1.622	0	0.645404	1.77377	0	-0.566421	-0.556729	0	-0.371233	0.702039
ENSDARG00000035171	B-cell translocation gene 4	1	0	0.412955	-0.138604	0	0.0313596	-0.799873	0	0.994195	-0.624285	0	2.18057	1.3953	0	1.74914	0.900153	0	0.131031	0.390892	0	1.67999	2.78304	0	0.941335	0.688273
ENSDARG00000035136	selenoprotein W, 1	1	0	0.118239	0.386366	0	-0.63589	0.103555	0	0.15852	0.827358	0	-0.250327	-0.00877408	0	-0.96588	0.567764	0	-0.370488	0.105781	0	0.603183	0.0624314	0	-0.477262	0.324827
ENSDARG00000087495	ubiquitin specific peptidase 2	1	0	0.810819	1.02539	0	0.249451	0.448333	0	0.469475	1.16102	0	0.426775	0.576349	0	-0.807029	2.55971	0	0.386506	1.53617	0	-2.0095	-0.16933	0	-0.548509	0.6559
ENSDARG00000021004	complement component 5	1	0	0.145542	0.0659563	0	-0.0799847	0.264384	0	-0.332257	-0.281378	0	0.346514	0.0163951	0	-1.34327	-2.01157	0	0.0136742	-0.112019	0	0.780395	1.02634	0	-0.291225	-0.425592
ENSDARG00000014565	eukaryotic translation initiation factor 4e 1b	1	0	0.426995	-0.0301442	0	-0.0754664	-0.664588	0	1.51157	0.318434	0	0.833989	0.919219	0	2.3361	1.29774	0	0.373434	0.782353	0	-0.890139	0.69779	0	1.36663	0.758331
ENSDARG00000051783	ribosomal protein, large, P0	1	0	0.318272	0.334352	0	-0.195548	0.174798	0	-0.072101	0.221186	0	0.143633	0.356815	0	-1.25344	-0.440157	0	-0.515906	-0.142689	0	0.16207	-0.112825	0	0.446915	0.114302
ENSDARG00000094300	si:ch211-160e1.5	1	0	0.39212	0.442055	0	-0.082473	-0.434496	0	0.526614	0.542134	0	0.755027	0.467625	0	2.05931	1.04097	0	1.41553	0.225509	0	2.14493	1.47162	0	0.900603	0.139859
ENSDARG00000004665	heat shock protein 5	1	0	-0.176815	0.394136	0	-0.0857265	0.939374	0	-0.0317994	0.508197	0	0.0519445	1.03238	0	1.66375	0.524924	0	-2.56344	0.877082	0	-1.60599	0.337969	0	0.197573	0.17313
ENSDARG00000041065	heat shock protein, alpha-crystallin-related, 1	1	0	0.0781745	0.138394	0	-0.3418	0.120753	0	0.169096	0.483811	0	0.126552	0.933865	0	-0.209108	0.904581	0	-0.0988993	0.360079	0	-0.702141	-0.409968	0	-0.162834	0.0277099
ENSDARG00000039887	complement component 1, q subcomponent binding protein	1	0	0.260286	0.457479	0	-0.230558	0.823001	0	-0.0101011	0.420879	0	-0.950771	0.173198	0	0.461807	0.482462	0	-2.01969	-0.519747	0	-0.406048	-0.146031	0	0.133486	0.0379851
ENSDARG00000045095	elaC homolog 1 (E. coli)	1	0	0.275556	-0.334868	0	-0.853266	-1.09718	0	0.508208	-0.0672601	0	-0.811714	-0.430743	0	3.33498	0.760295	0	-1.69422	-0.47347	0	-1.18923	-0.0849653	0	1.12734	0.0713799
ENSDARG00000068940	ATP synthase, H+ transporting, mitochondrial F0 complex, subunit e, duplicate b	1	0	0.395893	0.590037	0	-0.20027	0.52628	0	0.096064	0.674573	0	-0.00135751	0.264771	0	-0.279246	0.890867	0	0.109233	0.52883	0	0.394168	-0.286018	0	-0.210721	-0.262806
ENSDARG00000023479	si:ch211-12e13.2	1	0	0.287387	0.138695	0	0.035417	-0.470234	0	0.237497	-0.735966	0	1.84162	1.60045	0	2.19546	1.00429	0	0.112167	0.399212	0	1.07403	1.98081	0	1.52854	1.16233
ENSDARG00000059679	zgc:158343	1	0	-0.0892355	-0.0656076	0	-0.0808492	1.46187	0	-0.21681	1.09106	0	0.352036	1.01929	0	0.138165	1.14521	0	0	2.38	0	-0.543046	0.285271	0	-0.0757174	0.804491
ENSDARG00000025820	CHK2 checkpoint homolog (S. pombe)	1	0	0.483596	0.0255758	0	-0.0437073	0.385911	0	0.474597	-0.0463865	0	0.0255399	0.19991	0	2.47607	0.705454	0	-0.736428	0.0142847	0	0.0664313	1.34535	0	1.15818	0.312459
ENSDARG00000035631	stromal cell-derived factor 2-like 1	1	0	0.241717	0.407727	0	-0.335771	1.02386	0	0.0281292	0.300785	0	-0.632116	0.237624	0	0.776075	0.0965158	0	-3.31098	-0.653745	0	-0.477352	1.16686	0	-0.130697	-0.046434
ENSDARG00000035622	X-box binding protein 1	1	0	0.147993	0.960777	0	-0.623752	1.28765	0	0.359588	1.48937	0	0.0497851	0.817752	0	0.759483	0.480346	0	-0.928311	0.304904	0	-1.09832	-0.088859	0	0.545165	0.766679
ENSDARG00000035596	iron-sulfur cluster scaffold homolog (E. coli)	1	0	-0.0993552	0.252868	0	0.127482	0.992408	0	-0.264103	0.560623	0	0.906465	1.50968	0	0.945042	1.9038	0	1.43123	1.63747	0	-0.344923	-0.575305	0	0.265212	-0.301846
ENSDARG00000011929	proteolipid protein 1b	1	0	0.0225549	0.0357074	0	-0.380534	-0.496238	0	-0.0320075	-0.220644	0	-0.139893	-0.777223	0	-0.18519	-0.612268	0	0.131377	-1.11142	0	0.508792	0.114818	0	-0.0788386	-0.463552
ENSDARG00000068503	globoside alpha-1,3-N-acetylgalactosaminyltransferase 1, like 4	1	0	-0.097116	-1.27162	0	0.0558509	0.187802	0	0.747194	-0.949153	0	0.502452	0.692742	0	1.5229	-0.368597	0	-0.375861	0.979023	0	1.5508	3.1338	0	1.60677	1.5862
ENSDARG00000003032	eukaryotic translation initiation factor 4A, isoform 1B	1	0	0.188279	0.13127	0	-0.438672	-0.299767	0	-0.0807945	0.323335	0	0.0101541	-0.0529733	0	-1.86572	-0.855729	0	-0.860027	-0.702455	0	-0.0474527	-0.886227	0	0.760589	-0.0485537
ENSDARG00000093078	phospholipid scramblase 3a	1	0	0.0702682	-0.526189	0	-0.814884	-0.678737	0	0.332415	0.75377	0	-0.0636048	0.0320072	0	-0.0586081	0.194765	0	0.297842	0.690574	0	0.465015	0.416462	0	0.687222	0.955743
ENSDARG00000026726	annexin A1a	1	0	0.238166	-0.356479	0	-0.362153	-0.312052	0	-0.0692147	0.008148	0	-0.297597	-0.277186	0	-0.269575	0.234677	0	0.370475	0.401907	0	0.530554	0.0886469	0	-0.125081	0.365662
ENSDARG00000007276	elastase 3 like	1	0	-0.090195	-0.01186	0	-0.402128	0.0891758	0	0.445662	0.531574	0	0.166317	0.434816	0	-0.623636	-0.293731	0	0.235465	0.425135	0	0.290742	0.164156	0	0.076864	0.415008
ENSDARG00000079497	chromosome 8 open reading frame 4	1	0	-0.40138	0.562365	0	-1.05849	1.50606	0	-1.5692	1.35873	0	0.432726	0.935498	0	-1.05268	1.5982	0	0.835595	3.12382	0	-1.16256	-1.0354	0	0.174352	1.33407
ENSDARG00000086903	uncharacterized protein LOC566020	1	0	0.346848	0.254162	0	-0.440944	-0.265852	0	0.101241	-0.0375081	0	-0.183459	-0.121185	0	1.81953	0.690632	0	0.585055	0.685236	0	0.18042	0.497662	0	0.883235	0.46342
ENSDARG00000091996	si:ch211-117m20.5	1	0	0.499421	0.148887	0	-0.207837	0.388892	0	-0.148098	-0.12107	0	-0.152486	-0.22636	0	-0.181413	0.0991408	0	0.675431	0.547872	0	0.882207	0.34021	0	-0.385584	0.197318
ENSDARG00000068088	transcobalamin like	1	0	0	0.184816	0	-1.41699	-1.03152	0	0.189174	0.248573	0	-0.113402	-0.195355	0	-0.390257	-0.603001	0	0.121643	0.0930616	0	0.39287	0.0491793	0	-0.591304	-0.343221
ENSDARG00000041723	tubulin, beta 4A class IVa	1	0	0.28146	0.804526	0	-0.702493	-0.540691	0	1.37419	-0.0144229	0	1.95063	3.09704	0	1.24079	1.05851	0	0.182598	0.54872	0	-0.894265	0.432605	0	0.866302	0.397303
ENSDARG00000019230	ribosomal protein L7a	1	0	0.312805	0.40436	0	-0.241324	0.262089	0	-0.0313974	0.332795	0	0.0153712	0.22883	0	-1.34737	-0.266099	0	-0.394034	-0.131751	0	0.241656	-0.129694	0	0.36279	0.16303
ENSDARG00000034368	hexosaminidase B (beta polypeptide)	1	0	0.0398115	0.46048	0	0.24375	0.783976	0	0.0475382	0.437049	0	0.118653	0.274147	0	-0.919308	0.472718	0	1.21677	1.91121	0	-0.195743	-0.248398	0	-0.0324801	0.639533
ENSDARG00000035400	basic transcription factor 3	1	0	0.424131	0.501961	0	-0.334047	-0.0318445	0	-0.0911756	0.230624	0	-0.179414	0.0265185	0	-1.02738	-0.0927006	0	-0.581962	-0.415497	0	0.348379	-0.282575	0	0.310757	-0.0279917
ENSDARG00000067806	zgc:158432	1	0	0.0286943	-0.156148	0	-0.52063	-0.696634	0	-0.0176872	0.0488765	0	-0.0118748	-0.0828666	0	-0.0568993	0.18011	0	0.332706	0.539786	0	0.770469	0.690936	0	0.183654	0.297923
ENSDARG00000035327	creatine kinase, muscle a	1	0	0.114666	-0.148634	0	-0.206095	-0.133853	0	-0.102389	-0.0181584	0	-0.289981	-0.361807	0	-0.790816	-0.143737	0	-0.565393	-0.163585	0	-0.0289999	-0.105463	0	0.275781	-0.100101
ENSDARG00000094561	si:ch211-69i14.10	1	0	0.181553	0	0	-0.83182	-0.612661	0	0.973873	0	0	0.0274406	0.0385637	0	-0.216436	0.231432	0	0.582237	0.669919	0	0.549122	0.705128	0	0.359373	1.16435
ENSDARG00000075163	chemokine (C-X-C motif) ligand C5c	1	0	-0.32154	0.129634	0	-0.803465	-0.227212	0	-0.0882851	-0.12534	0	0.352667	-0.754932	0	-1.19751	-0.0928219	0	0.163467	-1.1779	0	-0.216168	-0.513517	0	-0.708124	-1.10911
ENSDARG00000089310	group-specific component (vitamin D binding protein)	1	0	-0.199626	-0.0151586	0	-0.105138	0.379312	0	-0.175333	-0.203225	0	0.3435	0.178635	0	-1.57429	-1.97984	0	-0.217735	-0.221778	0	0.15857	-0.0601191	0	-0.172405	-0.409605
ENSDARG00000052734	3-hydroxy-3-methylglutaryl-Coenzyme A reductase a	1	0	-0.0576817	-0.23321	0	-0.677475	0.622773	0	-0.656281	-0.666559	0	0.469406	0.188838	0	-1.24002	-0.51393	0	-0.616437	-0.00713083	0	-0.218231	0.379204	0	-1.35487	-0.984709
ENSDARG00000051923	cyclin B1	1	0	0.708244	0.561159	0	0.223489	-0.125644	0	1.05815	-0.278388	0	1.15666	1.12174	0	2.1365	0.895601	0	0.53015	0.815425	0	0.168775	1.46624	0	1.36393	0.94839
ENSDARG00000038524	phosphoinositide-3-kinase, regulatory subunit 1 (p85 alpha)	1	0	0.253781	0.493304	0	-0.143821	0.0825097	0	-0.726171	0.282175	0	0.597925	-1.12729	0	-1.65671	0.318346	0	1.14303	-1.14611	0	-0.180481	-0.274479	0	-0.959378	-0.750229
ENSDARG00000078512	acetyl-Coenzyme A carboxylase alpha	1	0	-0.0240852	-0.0520547	0	0.151951	0.488799	0	-0.325069	-0.0407034	0	0.120014	1.09501	0	-0.777902	-0.770216	0	-1.91844	0.165806	0	-0.62311	-0.342108	0	-2.09848	-1.59459
ENSDARG00000052462	phosphatidylserine decarboxylase	1	0	0.260146	0.335603	0	-0.170126	-0.175727	0	0.085403	0.493117	0	0.51484	-0.0533319	0	-0.939804	-1.14976	0	-1.98954	-1.51818	0	0.642329	-0.0902476	0	0.248951	-0.0145634
ENSDARG00000052819	transmembrane protein 203	1	0	0.298285	0.285303	0	-0.0992658	0.0746454	0	0.842785	0.864993	0	-0.111362	0.806151	0	4.63208	1.83631	0	-0.478401	0.624763	0	1.34677	1.40251	0	1.99754	0.815302
ENSDARG00000033735	neutrophil cytosolic factor 1	1	0	0.138798	-0.141488	0	0.0718108	1.05524	0	-0.123026	1.2784	0	-0.341555	0.288762	0	-0.65766	0.0594816	0	0.863895	1.32161	0	-0.218543	0.389213	0	-0.069791	1.32103
ENSDARG00000011168	annexin A1c	1	0	0.931146	0.788578	0	-0.225229	0.133019	0	-0.032228	-0.228403	0	-0.160023	-0.536972	0	0.357155	-0.319809	0	0.920764	1.30658	0	1.28521	0.867943	0	-0.602333	0.0789622
ENSDARG00000001950	adenylate kinase 1	1	0	0.071122	0.0459599	0	-0.33326	-0.186156	0	-0.017443	0.220643	0	-0.110793	0.264957	0	-0.504222	-0.0706795	0	-0.386167	-0.0716132	0	0.0357306	-0.201139	0	0.165331	-0.0408034
ENSDARG00000067669	zinc finger, GATA-like protein 1	1	0	0.34037	-0.316438	0	-0.141325	-0.778491	0	0.940783	-0.245183	0	0.963747	0.191786	0	1.60043	0.771743	0	1.4349	1.69704	0	1.57501	3.0621	0	1.58724	1.23427
ENSDARG00000036433	endoplasmic reticulum protein 27	1	0	-0.170358	-0.377543	0	-0.56414	-0.375495	0	0.864245	0.708654	0	0.222864	0.478208	0	-0.135027	-0.103352	0	0.339348	0.583347	0	0	0.555317	0	0.23149	0.575433
ENSDARG00000039515	activating transcription factor 4b1 (tax-responsive enhancer element B67)	1	0	0.157112	1.16667	0	-0.200007	1.40559	0	-0.167441	0.726345	0	-0.369705	0.990491	0	-0.610496	0.978865	0	-0.59058	1.83033	0	-1.4217	-1.21559	0	0.0206268	0.623233
ENSDARG00000017864	thioredoxin reductase 1	1	0	-0.0167578	0.363627	0	-0.611249	0.586642	0	-0.430469	0.288118	0	-0.922916	-0.00826426	0	-0.0943748	0.682022	0	-0.481352	1.35487	0	-0.843378	0.139735	0	0.186609	0.536077
ENSDARG00000008030	myosin, light chain 9b, regulatory	1	0	0.11618	-0.0225901	0	-0.768801	-0.750109	0	0.136232	0.246817	0	-0.136632	-0.0664393	0	-0.669043	0.0189519	0	0.0123784	-0.0634469	0	-0.17004	-0.82331	0	-0.362267	-0.347728
ENSDARG00000015126	golgi reassembly stacking protein 2	1	0	0.279975	0.719502	0	-0.299361	0.584022	0	-0.0165752	0.790309	0	-0.551269	0.847609	0	0.233798	0.531023	0	-3.38762	0.356687	0	-1.64766	-0.953859	0	0.107767	0.0467357
ENSDARG00000032725	ribosomal protein S27a	1	0	0.265424	0.433991	0	-0.342895	0.190092	0	-0.0884889	0.33944	0	0.00742873	0.182684	0	-1.18588	-0.183449	0	-0.355076	-0.0760145	0	0.154787	-0.288575	0	0.299256	0.0962751
ENSDARG00000039578	proliferation-associated 2G4, a	1	0	0.265122	0.45452	0	-0.275659	1.36283	0	-0.614022	-0.406692	0	-1.84432	-0.82289	0	0.0474844	0.380315	0	-2.88195	-1.30244	0	0.697618	0.831157	0	-0.0713954	-0.397519
ENSDARG00000019763	acid phosphatase 5a, tartrate resistant	1	0	0.452358	-0.0646927	0	-0.149737	0.265663	0	0.846761	-0.925101	0	0.334199	0.0443537	0	1.99899	0.782106	0	0.167979	0.460053	0	0.332504	1.45299	0	1.08955	0.405479
ENSDARG00000028546	NADH dehydrogenase (ubiquinone) Fe-S protein 1	1	0	0.0988405	0.0284575	0	-0.638902	-0.276746	0	0.248836	0.675994	0	-0.767418	-0.491562	0	-0.657173	-0.140657	0	-1.30371	-0.40134	0	-1.11139	-1.26787	0	-0.0992667	-0.797125
ENSDARG00000077303	zgc:174863	1	0	-0.00886736	-0.738074	0	-0.304772	-0.30937	0	-0.184038	-0.128671	0	0.155518	-0.67002	0	-1.29213	0.210036	0	1.07341	0.416926	0	1.04901	-0.85829	0	-0.853789	-0.403815
ENSDARG00000052589	procollagen-proline, 2-oxoglutarate 4-dioxygenase (proline 4-hydroxylase), beta polypeptide	1	0	-0.086882	-0.32564	0	-0.449368	-0.124458	0	-0.200307	-0.505516	0	-0.394006	-0.464945	0	0.653588	-0.966729	0	-0.896574	-0.731105	0	0.068106	0.257105	0	-0.409192	-0.994832
ENSDARG00000052591	protein phosphatase 1, regulatory subunit 27	1	0	-0.0482656	0.125841	0	-0.117188	-0.261007	0	-0.215118	-0.283016	0	-0.191947	-0.349866	0	-0.749691	0.204038	0	-0.740444	0.30327	0	0.293786	-0.136749	0	0.354093	0.6257
ENSDARG00000017339	glutamate-ammonia ligase (glutamine synthase) b	1	0	0.868515	0.586028	0	-1.12261	-1.19033	0	1.21015	1.41501	0	-0.490677	0.0829107	0	0.778187	-0.522998	0	-1.40973	-0.174092	0	0.541122	0.893321	0	0.700557	0.684527
ENSDARG00000077765	connexin 44.2	1	0	0.133935	-0.0135904	0	-0.541963	-0.678457	0	1.04994	0.151345	0	0.942205	-0.391764	0	2.3265	0.983267	0	0.905919	-1.18847	0	1.86789	2.77859	0	1.16863	0.484792
ENSDARG00000077004	aldehyde dehydrogenase 1 family, member L1	1	0	-0.0477154	-0.217546	0	-0.0633427	-0.539584	0	-0.334648	-0.457412	0	0.0427745	-0.348778	0	-0.665269	-0.147084	0	0.231603	-0.630297	0	0.342037	0.171467	0	-0.887435	-0.766554
ENSDARG00000052304	ubiquinol-cytochrome c reductase core protein I	1	0	0.42643	0.597645	0	-0.304417	0.70708	0	0.278548	0.873536	0	-0.405842	0.205082	0	-0.805768	0.635127	0	-0.858311	0.173505	0	-0.608605	-0.934712	0	-0.352854	-0.636258
ENSDARG00000015862	ribosomal protein L5b	1	0	0.238786	0.232929	0	-0.278253	0.170306	0	-0.0847331	0.249029	0	-0.0588928	0.0869424	0	-1.10141	-0.256445	0	-0.333671	-0.231631	0	0.443772	-0.12804	0	0.413322	0.0857246
ENSDARG00000013144	ATPase, Na+/K+ transporting, beta 1a polypeptide	1	0	0.160198	0.0901142	0	-0.439179	-0.0997997	0	-0.0592938	0.377752	0	-0.28031	-0.446664	0	-1.13168	0.212682	0	0.00993147	0.246787	0	-0.264974	0.0165407	0	-0.0609946	0.259708
ENSDARG00000017728	zgc:86841	1	0	-0.676255	-1.32394	0	-1.07477	-0.954083	0	-0.0216156	-0.543227	0	-2.03495	-2.47909	0	-0.874522	-1.31988	0	-2.19057	-2.6487	0	0.453499	-0.108704	0	-0.910433	-1.2781
ENSDARG00000021113	prothymosin, alpha a	1	0	-0.162523	-0.135901	0	-0.556495	0.587138	0	-0.524796	0.419464	0	-0.157389	-0.751884	0	-2.35593	1.21243	0	1.83105	1.23707	0	1.21177	-0.390965	0	-1.56932	-0.938358
ENSDARG00000075159	antigen p97 (melanoma associated) identified by monoclonal antibodies 133.2 and 96.5	1	0	0.266226	0.296036	0	0.0279768	-0.0536236	0	0.107858	0.0341513	0	-0.611154	-1.13149	0	-0.398384	0.0835992	0	0.282323	0.221472	0	0.330361	0.226433	0	0.353786	0.225613
ENSDARG00000052170	UDP-N-acteylglucosamine pyrophosphorylase 1	1	0	-0.131227	0.104973	0	-0.491852	0.0994554	0	-0.434888	0.0590543	0	-0.144753	-0.669047	0	0.44406	0.317056	0	-0.0382176	0.66382	0	-0.741197	-0.392198	0	0.0239869	-0.0279079
ENSDARG00000074242	SERPINE1 mRNA binding protein 1a	1	0	0.176265	0.384023	0	-0.401036	0.00720803	0	-0.0444398	0.491241	0	-0.0991081	-0.102892	0	-2.04443	-0.543674	0	-0.576595	-0.64649	0	0.525055	-0.123836	0	0.345505	0.228895
ENSDARG00000070746	SFT2 domain containing 2	1	0	0.449702	0.309686	0	-0.177995	0.546832	0	0.980918	-0.174878	0	0.69559	0.693025	0	1.75901	0.73423	0	0.974944	1.43194	0	1.5718	2.46638	0	1.42428	0.831328
ENSDARG00000028618	keratin 18	1	0	0.181685	-0.0845893	0	-0.407895	-0.0279392	0	0.0233988	0.0942381	0	-0.21005	-0.306794	0	-0.735828	0.388329	0	-0.177119	-0.0262205	0	-0.180055	-0.712833	0	-0.252221	0.376197
ENSDARG00000044204	endonuclease, polyU-specific	1	0	-0.198098	0.163382	0	-0.237976	0.228566	0	0.391013	0.604853	0	0.200628	0.439186	0	-0.220481	-0.176005	0	0.446818	0.553377	0	0.336984	0.149365	0	0.132581	0.415034
ENSDARG00000070611	zgc:152986	1	0	0.594884	0.515415	0	0.247834	-0.95497	0	0.88955	-0.707365	0	1.44534	1.09229	0	2.19408	1.2138	0	0.989594	1.10242	0	1.02061	2.12697	0	1.08996	0.691587
ENSDARG00000028396	FK506 binding protein 5	1	0	2.16658	2.69799	0	-0.706529	0.155255	0	0.56392	1.87573	0	0.0333835	0.597615	0	-1.99226	0.609071	0	-0.619945	0.188827	0	-0.45327	0.611799	0	0.0388676	0.872959
ENSDARG00000001354	solute carrier family 6 (neurotransmitter transporter, GABA), member 13 like	1	0	0.767908	0.63222	0	0.783037	0.28546	0	0.420696	0.304223	0	0.53213	-0.514887	0	-1.18371	-1.06886	0	-0.247183	-1.47874	0	0.656771	0.362214	0	0.242437	-0.25567
ENSDARG00000060316	cytokine inducible SH2-containing protein	1	0	-0.0308824	0.891022	0	0.447741	1.52761	0	-0.156981	1.42986	0	0.0679692	1.42997	0	0.418036	2.14265	0	0.858217	3.28145	0	-0.276342	0.667593	0	-0.702125	0.628097
ENSDARG00000006207	glutathione peroxidase 1b	1	0	0.13974	0.520535	0	-0.905867	-0.0838109	0	-0.237598	-0.229544	0	-0.0978491	0.107337	0	-0.562298	0.908984	0	0.48248	1.01414	0	-0.00971157	0.447884	0	0.43592	0.650589
ENSDARG00000043081	cathepsin Z	1	0	0.366434	0.127033	0	-0.0802135	0.30428	0	-0.227017	-0.324135	0	-0.0301422	0.0264572	0	-0.681258	0.216519	0	0.398642	0.688132	0	-0.820781	-0.78038	0	-0.0357022	0.116526
ENSDARG00000005191	S-adenosylhomocysteine hydrolase	1	0	0.104805	0.142049	0	-0.145645	0.225952	0	-0.0130636	0.180915	0	0.0835581	0.0290266	0	-0.732253	-0.406504	0	-0.270934	-0.215598	0	0.24663	0.248031	0	-0.0507064	-0.211746
ENSDARG00000053047	eukaryotic translation initiation factor 2, subunit 2 beta	1	0	0.169508	0.40607	0	0.435345	2.03529	0	-0.120857	0.477301	0	0.169636	0.933019	0	-0.782163	1.21041	0	-0.444407	0.533067	0	0.441202	0.493203	0	-0.0918174	0.956527
ENSDARG00000038075	cytochrome c-1	1	0	0.141233	0.514441	0	-0.447138	0.432994	0	0.316039	0.928373	0	-0.475794	-0.0265976	0	-0.716598	0.365304	0	-1.06592	0.067779	0	-0.434738	-0.614356	0	-0.330054	-0.362095
ENSDARG00000077473	myelocytomatosis oncogene homolog	1	0	0.23848	1.79455	0	0.304976	1.33922	0	-0.37571	1.84552	0	-0.194599	1.32503	0	-0.467794	1.04422	0	-1.07573	0.754365	0	-0.714015	0.788859	0	-0.0418613	1.36211
ENSDARG00000038577	cytochrome c oxidase subunit VIc	1	0	0.387132	0.70946	0	-0.274653	0.647809	0	0.0105524	0.719	0	0.0212856	0.306777	0	-0.317037	0.994754	0	0.0821777	0.721566	0	0.0208368	-0.544561	0	-0.194202	0.0333099
ENSDARG00000031855	macrophage stimulating 1 (hepatocyte growth factor-like)	1	0	0.201452	-0.114898	0	-0.170684	0.298638	0	-0.0154663	-0.0904585	0	0.473104	0.177533	0	-1.63391	-1.73131	0	-0.00497053	-0.138081	0	0.160069	-0.143544	0	-0.0442336	-0.286738
ENSDARG00000070420	cytochrome P450, family 24, subfamily A, polypeptide 1	1	0	0.454063	0.699134	0	0.0153751	0.223547	0	-0.0151753	0.585671	0	-0.324212	0.847175	0	-1.34518	-1.12006	0	-0.639829	0.612382	0	0.668697	1.10077	0	-0.322727	0.0471703
ENSDARG00000045019	angio-associated, migratory cell protein	1	0	0.679587	0.7166	0	-0.618894	-1.13808	0	-0.120102	-0.152256	0	-1.3864	-1.1511	0	-1.46278	-1.38082	0	-2.29788	-1.62826	0	-0.671764	-0.745117	0	0.748985	0.0672429
ENSDARG00000013522	phosphoenolpyruvate carboxykinase 1 (soluble)	1	0	0.174486	0.313622	0	-0.739273	0.0716835	0	-0.17658	0.457884	0	-0.030734	0.239177	0	-0.881831	0.184265	0	0.0773795	0.432338	0	0.246784	0.742426	0	-0.366606	0.339727
ENSDARG00000009505	slowmo homolog 2 (Drosophila)	1	0	0.330352	1.54131	0	-0.304422	1.18855	0	0.381796	1.75215	0	0.312912	0.804656	0	0.239475	1.37517	0	0.565855	1.88727	0	-0.582338	-0.0315715	0	-0.0255744	1.24476
ENSDARG00000012485	aurora kinase A	1	0	0.530452	1.01317	0	0.1515	0.165296	0	1.79677	0.00231228	0	1.23327	1.55507	0	1.97427	0.854162	0	0.750441	1.23366	0	-0.212411	1.48351	0	1.76325	1.36435
ENSDARG00000038153	lectin, galactoside-binding, soluble, 2b	1	0	-0.18591	0.176742	0	-1.09885	-0.586773	0	0.322782	0.213441	0	-0.0867503	0.00714247	0	-0.84482	-0.28114	0	0.12392	0.457953	0	0.227053	-0.0531201	0	-0.0343239	0.0715371
ENSDARG00000006260	tubulin, alpha 8 like 4	1	0	0.660853	1.70096	0	0.36895	2.14181	0	0.0989319	1.41026	0	0.26601	1.94282	0	0.88686	2.07936	0	-0.181295	2.33641	0	-0.724133	0.674951	0	0.443926	1.12899
ENSDARG00000036700	si:ch211-114n24.6	1	0	0.86969	1.57487	0	-0.0414496	1.96631	0	0.895542	1.73489	0	-0.0349385	1.75678	0	0.681422	1.92607	0	-0.422984	1.71142	0	-0.0712076	1.43137	0	0.929242	1.17799
ENSDARG00000037000	FK506 binding protein 11	1	0	0.182522	0.402424	0	-0.48325	0.27267	0	-0.157208	-0.261084	0	-0.256963	-0.0338723	0	-1.01422	-1.25215	0	-1.22256	-0.379508	0	0.192941	0.299881	0	-0.323738	-0.456674
ENSDARG00000086252	Small nucleolar RNA SNORA62/SNORA6 family	1	0	0.314496	0.435163	0	-0.320858	0.192004	0	-0.112423	0.23098	0	-0.00128415	0.258416	0	-1.33294	-0.312952	0	-0.570416	-0.227328	0	0.196407	-0.143028	0	0.48597	0.0665851
ENSDARG00000096317	si:ch73-267f5.2	1	0	-0.107329	0.244323	0	-0.788781	-0.382517	0	-0.172729	0.391188	0	-0.215448	-0.587281	0	0	1.2107	0	1.0334	0.988595	0	0.206395	0.318435	0	0.383016	1.47425
ENSDARG00000037057	glutaryl-Coenzyme A dehydrogenase	1	0	-0.189712	0.0303579	0	0.0409739	0.580734	0	-0.0932636	0.544071	0	-0.158829	0.262702	0	-1.61695	-0.0818756	0	-0.92461	-0.265347	0	-0.311091	-0.208475	0	-0.896962	-1.20925
ENSDARG00000094965	nuclear factor, interleukin 3 regulated, member 5	1	0	-0.819481	0.690779	0	0.277346	1.92299	0	-1.22208	0.767199	0	0.268088	2.09378	0	-0.0917995	1.71275	0	0.594359	3.17371	0	-0.381287	1.79335	0	-0.975991	0.617906
ENSDARG00000004898	zona pellucida glycoprotein 2, like 2	1	0	0.306397	0.578559	0	0.0923953	-0.790498	0	1.347	0.111567	0	1.13116	1.55772	0	2.16732	1.26456	0	-0.0466216	0.715653	0	0.0940371	1.84924	0	1.26601	1.29552
ENSDARG00000044565	Obg-like ATPase 1	1	0	0.137305	0.0858802	0	-0.623925	-0.208825	0	-0.250949	0.172833	0	0.0279132	-0.215113	0	-1.55325	-0.581136	0	-0.239381	-0.554234	0	-0.0568086	-0.708452	0	0.293155	0.024868
ENSDARG00000044562	cytochrome c, somatic b	1	0	0.0669278	0.068225	0	-0.411317	0.599083	0	0.305997	0.474352	0	-0.598953	-0.618161	0	-0.586304	0.472344	0	-0.362458	0.456767	0	0.373369	-0.417507	0	-0.561539	-0.0373752
ENSDARG00000044528	solute carrier family 15 (oligopeptide transporter), member 1b	1	0	-0.0201175	0.0394297	0	-0.729292	-0.464661	0	-0.518191	0.0363812	0	0.107638	-0.260838	0	-0.59083	0.0434413	0	0.549186	0.531316	0	0.593917	0.462728	0	0.368664	-0.224076
ENSDARG00000044521	eukaryotic translation elongation factor 1 beta 2	1	0	0.239833	0.331774	0	-0.268589	0.231029	0	-0.00679178	0.305281	0	-0.0146008	0.139183	0	-0.809153	-0.231296	0	-0.372279	-0.273986	0	0.238371	-0.153015	0	0.419103	0.225903
ENSDARG00000020187	grancalcin, EF-hand calcium binding protein	1	0	0.193031	0.369231	0	-0.816155	0.863508	0	-0.146812	0.472626	0	-0.0773583	0.726164	0	-0.821149	1.02174	0	0.521042	1.67102	0	-0.693199	-0.748088	0	0.0228629	0.540633
ENSDARG00000028027	tripartite motif containing 63	1	0	0.0324627	0.417342	0	0.143613	0.264614	0	0.146904	0.419016	0	-0.431844	-0.250952	0	-0.271507	0.277633	0	-0.628633	0.0434659	0	0.297289	0.524995	0	0.053707	0.398773
ENSDARG00000013938	proteasome (prosome, macropain) subunit, beta type, 3	1	0	0.404338	0.649447	0	-0.574981	1.82018	0	0.0188299	0.584368	0	0.27413	1.57111	0	0.319773	2.10069	0	-0.156595	2.03796	0	-1.08424	-0.67246	0	-0.0566322	0.175614
ENSDARG00000052470	insulin-like growth factor binding protein 2a	1	0	0.185023	0.195616	0	-1.46576	-0.517218	0	-0.216488	0.0966656	0	0.171519	-0.107679	0	-1.60382	-1.04202	0	-0.271315	-0.222756	0	0.261211	-0.126646	0	-0.478374	-0.784033
ENSDARG00000009830	high density lipoprotein-binding protein (vigilin)	1	0	0.0825103	0.167506	0	0.0112786	0.14144	0	-0.10256	-0.0392272	0	-0.0391855	0.000526786	0	-1.09316	-0.935142	0	-0.648419	-0.612734	0	0.0427385	-0.259952	0	0.0393311	-0.207269
ENSDARG00000052103	deoxythymidylate kinase (thymidylate kinase)	1	0	1.07548	1.07879	0	0.474797	0.633847	0	1.26145	0.678259	0	0.892861	1.07189	0	3.03086	1.53378	0	1.16025	1.38758	0	-0.106685	0.695551	0	1.6153	1.17272
ENSDARG00000052099	alanine-glyoxylate aminotransferase a	1	0	0.375794	0	0	-0.201606	-0.0515331	0	-0.283122	-0.127153	0	0.0297644	-0.342696	0	-0.75408	-0.532709	0	-0.159861	-0.406156	0	-0.0140679	-0.05759	0	-0.279852	-0.490292
ENSDARG00000038293	zgc:103559	1	0	0.454333	0.240072	0	-0.0662302	-0.269746	0	-0.458831	-0.340709	0	0.365696	0.217661	0	-0.554637	-0.975279	0	0.115301	0.0520701	0	0.419885	0.835869	0	-0.425144	-0.813722
ENSDARG00000006546	adenylate kinase 4	1	0	0.065378	0.396711	0	0.0324053	0.566708	0	-0.0959788	0.0445521	0	0.214773	0.0917923	0	-0.799398	0.434918	0	1.57793	1.04955	0	0.886364	0.240023	0	-0.432478	-0.677724
ENSDARG00000013561	phosphoglucomutase 1	1	0	0.0643344	0.0561425	0	-0.418406	-0.0571201	0	-0.0785138	-0.0374364	0	-0.19396	-0.1539	0	-0.0182825	-0.131147	0	0.0798365	0.308045	0	0.0684223	-0.0959643	0	-1.18111	-1.63432
ENSDARG00000039208	nuclear autoantigenic sperm protein (histone-binding)	1	0	0.0683242	-0.0108915	0	-0.011035	0.0353094	0	1.07389	-0.156939	0	0.349177	0.426582	0	2.46676	1.13615	0	1.06744	1.37789	0	0.134605	2.07464	0	1.43805	1.26204
ENSDARG00000074301	cystathionase (cystathionine gamma-lyase)	1	0	-0.0240434	-0.0769428	0	-0.0946107	0.51296	0	-0.425591	-0.407041	0	-0.381795	-0.180513	0	-0.799622	0.429509	0	-0.541207	0.132584	0	-0.132422	0.501305	0	-0.648338	-0.268433
ENSDARG00000055912	non imprinted in Prader-Willi/Angelman syndrome 2 (human)	1	0	0.00577401	0.127353	0	-0.148142	0.514126	0	0.139687	0.5311	0	0.415149	0.770356	0	0.729794	0.819004	0	0.975856	2.39086	0	0.521374	1.10836	0	0.467518	0.396629
ENSDARG00000010194	eukaryotic translation initiation factor 4Bb	1	0	0.296306	0.335792	0	0.613355	1.11547	0	-0.141361	0.185053	0	-0.355076	0.200679	0	-0.569338	0.359144	0	-1.03824	-0.590163	0	0.192822	1.11496	0	-0.0896112	0.41576
ENSDARG00000017624	keratin 4	1	0	0.51272	0.090394	0	-0.474585	-0.225121	0	-0.0648847	-0.181767	0	-0.309531	-0.157549	0	0.180737	0.0276079	0	0.240927	0.855168	0	0.526309	0.110282	0	0.054286	0.13521
ENSDARG00000058462	zgc:158846	1	0	0.158891	0	0	-1.12299	-0.785236	0	-0.140383	-0.327677	0	-0.0325024	-0.208669	0	-0.394784	-0.408478	0	0.332051	0.436282	0	0.323625	0.137493	0	0.398225	0.185861
ENSDARG00000070394	urocanate hydratase 1	1	0	0.162303	0.16167	0	-0.323849	-0.317516	0	-0.214829	-0.376667	0	0.128373	-0.289129	0	-0.40289	-0.290094	0	-0.287883	-0.476432	0	0.369988	0.357683	0	-0.484579	-0.693751
ENSDARG00000021669	Sec61 alpha 1 subunit (S. cerevisiae)	1	0	0.177739	0.250289	0	-0.241086	0.137827	0	-0.0317919	0.0929583	0	0.0805956	0.0254894	0	-1.00727	-1.18864	0	-0.790942	-0.581477	0	-0.199295	-0.324261	0	0.443414	-0.203767
ENSDARG00000070618	TatD DNase domain containing 2	1	0	0.63881	0.368256	0	0.185225	-0.690701	0	1.35497	-0.508895	0	1.54701	1.6937	0	2.16254	0.915605	0	-0.465295	-0.0846727	0	0.0773626	1.75213	0	1.58316	1.10779
ENSDARG00000026655	translocator protein	1	0	-0.347722	-0.121716	0	-0.499461	0.618545	0	-0.310357	-0.0641952	0	-0.624646	0.248519	0	-0.794442	0.528758	0	0.199392	0.511604	0	-0.638938	-0.28023	0	0.301204	-0.0914996
ENSDARG00000001993	myosin, heavy chain b	1	0	0.526986	0.264685	0	-0.294453	-0.472474	0	-0.163144	0.418077	0	-0.634772	-0.944091	0	0.494595	0.89266	0	1.8646	1.80637	0	0.82598	-0.0412641	0	0.259197	0.335585
ENSDARG00000054058	H1 histone family, member X	1	0	0.745437	-0.332379	0	0.00121291	-1.34128	0	0.307047	-0.860994	0	0.838121	-1.33434	0	-0.95508	-1.09093	0	0.963201	-1.56361	0	1.49042	-0.479426	0	0.072757	-1.45066
ENSDARG00000005675	Sec61 alpha like 2	1	0	0.0270264	0.13208	0	-0.145951	0.854749	0	0.0729417	0.254347	0	0.0703989	0.756359	0	1.34793	0.20169	0	-2.33167	-0.236845	0	-0.57596	0.64758	0	-0.106157	-0.213866
ENSDARG00000076800	tumor necrosis factor receptor superfamily, member 18	1	0	-0.129926	-0.555854	0	-0.702496	-0.938865	0	0.21496	-0.394431	0	-0.125546	-1.20574	0	-0.334963	-0.457862	0	0.180758	-0.642712	0	-0.528708	-1.83428	0	-0.590215	-0.0684707
ENSDARG00000005526	immunoglobulin-like and fibronectin type III domain containing 1	1	0	0.0291162	0.365194	0	-0.275039	-0.162401	0	-0.0547176	-0.358571	0	-0.153358	-0.11863	0	-0.729467	-0.196113	0	-0.920113	-0.920113	0	-0.205156	-0.266557	0	0.329667	0
ENSDARG00000022833	ribosomal protein, large P2	1	0	0.306107	0.334098	0	-0.20923	0.365725	0	-0.0595679	0.452769	0	-0.0505336	0.225333	0	-1.14054	0.30025	0	-0.530939	-0.195276	0	0.279483	-0.259953	0	0.153545	0.182879
ENSDARG00000030408	ribosomal protein S26, like	1	0	0.369329	0.441547	0	-0.356786	0.266705	0	-0.0438451	0.399309	0	-0.0254074	0.223411	0	-1.55858	-0.0829066	0	-0.501444	-0.0759984	0	0.0700451	-0.217878	0	0.326699	0.19412
ENSDARG00000038076	reactive oxygen species modulator 1	1	0	0.251149	0.244292	0	-0.363799	-0.351697	0	-0.0554669	0.638875	0	0.0493046	-0.356092	0	-1.33293	0.160268	0	0.00738579	-0.461505	0	0.946268	-0.208979	0	-0.0483099	0.120802
ENSDARG00000052073	bladder cancer associated protein	1	0	0.281412	0.890947	0	-0.13827	1.18652	0	0.231598	1.08956	0	0.387142	1.16222	0	0.5739	1.43727	0	-0.326212	0.749552	0	-0.181101	-0.287993	0	0.369958	0.740664
ENSDARG00000059906	syndecan 4	1	0	0.258388	1.05433	0	-0.0272429	1.11587	0	0.117602	1.14172	0	0.465739	0.961612	0	0.0759937	1.00872	0	0.325206	1.28065	0	-0.294179	-0.0430309	0	-0.154633	0.721824
ENSDARG00000070404	family with sequence similarity 212, member Ab	1	0	-0.20982	-0.303354	0	-0.31801	-0.234815	0	0.842434	0.0887315	0	0.696629	1.58314	0	2.47772	1.25895	0	0.474019	0.771998	0	0.122914	1.20549	0	1.03596	0.913573
ENSDARG00000034897	ribosomal protein S10	1	0	0.21922	0.335825	0	-0.395439	0.243201	0	-0.0656422	0.364382	0	-0.0795725	0.233119	0	-1.20319	-0.0762908	0	-0.44322	-0.0475898	0	0.116095	-0.205621	0	0.26646	0.11404
ENSDARG00000009871	small nuclear ribonucleoprotein polypeptide C	1	0	0.391471	0.815047	0	-0.466067	1.17142	0	-0.0363266	-0.389109	0	0.166214	1.42522	0	2.67063	1.73677	0	-0.520073	0.987808	0	-0.106234	0.6686	0	1.34844	0.586026
ENSDARG00000011125	small nuclear ribonucleoprotein polypeptides B and B1	1	0	0.787039	1.62306	0	0.337178	2.24097	0	0.404883	1.43318	0	0.28434	1.51523	0	2.01263	1.95377	0	-0.969353	1.23979	0	-0.19174	1.62105	0	0.773152	0.95641
ENSDARG00000068082	WW domain binding protein 4	1	0	0.1889	0.0629395	0	-0.798976	-0.609167	0	-0.584789	-1.11979	0	-0.559172	-0.384607	0	-0.43807	-0.577562	0	-1.15424	0.303857	0	-0.845543	-0.748515	0	0.311299	-0.693074
ENSDARG00000076386	ependymin-like 1	1	0	0.0118464	-0.251695	0	0.275137	-0.103385	0	-0.167125	0.0816138	0	0.103871	-0.531506	0	-2.14543	-1.30157	0	0.392543	-0.242078	0	-0.0661542	-0.31108	0	-0.695748	-0.779193
ENSDARG00000078619	purine nucleoside phosphorylase 5a	1	0	-0.0127615	0.114949	0	-0.214543	0.788768	0	-0.126524	0.945419	0	0.540131	0.864119	0	-1.20116	-0.366179	0	0.35844	0.739886	0	-0.257886	0.0683852	0	-0.153451	0.231843
ENSDARG00000001431	actinin alpha 3b	1	0	-0.0379884	-0.152275	0	-0.195313	-0.259918	0	0.383629	-0.0143703	0	-0.228951	-0.448373	0	-0.0831093	-0.341426	0	-0.510882	-0.32777	0	-0.274264	-0.44054	0	0.515649	0.181839
ENSDARG00000015551	ferritin, heavy polypeptide 1a	1	0	0.441285	0.617534	0	-0.48938	1.14905	0	0.0510421	0.3929	0	-0.163523	1.07026	0	-0.482412	0.903736	0	0.309374	1.16606	0	0.566831	-0.398197	0	1.34557	0.560786
ENSDARG00000057328	cth1	1	0	0.150638	-0.517594	0	-0.287091	-0.836692	0	0.893856	-0.723117	0	0.945185	0.372851	0	1.42433	0.586025	0	-0.18349	0.820259	0	2.41826	3.34395	0	1.12517	0.870395
ENSDARG00000058044	zRAB1B, member RAS oncogene family a	1	0	0.187783	-0.00166864	0	-0.32732	1.849	0	0.245347	1.03937	0	0.363528	1.62907	0	-0.987595	1.24407	0	-1.35221	2.14475	0	-1.29823	-0.276766	0	-0.410251	0.117656
ENSDARG00000055504	CD68 molecule	1	0	-0.0308695	-0.0193796	0	-0.11073	0.413259	0	-0.145911	0.141951	0	-0.245447	-0.274899	0	-1.06638	-0.0747839	0	0.0876822	-0.206073	0	-0.545078	-0.928032	0	-0.434333	-0.102722
ENSDARG00000016687	acyl-Coenzyme A dehydrogenase, very long chain	1	0	-0.0233415	0.0096987	0	-0.191392	-0.269205	0	0.28491	0.82271	0	-0.360061	-0.526172	0	-0.625684	-0.409958	0	0.231205	0.00293449	0	-0.633995	-0.830179	0	0.166619	0.0373736
ENSDARG00000090444	plac8 onzin related protein 1	1	0	-0.0324845	-0.311594	0	-0.405048	0.503934	0	-0.15013	-0.122012	0	0.314764	0.478812	0	-0.554338	0.461349	0	0.609166	1.1046	0	-0.73116	-0.595495	0	-0.211211	-0.0196112
ENSDARG00000036427	solute carrier family 3, member 2a	1	0	0.178505	0.0790411	0	-0.563591	-0.970395	0	-0.0740804	-0.442158	0	-0.454595	-1.08269	0	-1.01894	-0.698002	0	0.048039	0.108357	0	-0.161033	-0.619	0	-0.163106	-0.539286
ENSDARG00000088589	plac8 onzin related protein 3	1	0	0.193002	0.222263	0	-0.364388	-0.782947	0	-0.407125	-0.669527	0	0.391053	0.168108	0	-0.475007	-0.273908	0	0	0	0	0.191059	0.0530004	0	0.0622895	0.129904
ENSDARG00000087440	plac8 onzin related protein 4	1	0	0	0	0	-0.461019	-0.675811	0	-0.149526	-0.487818	0	-0.0441283	-0.225251	0	-0.106201	0.0442969	0	0.713833	0	0	0.95789	0.670372	0	0.355695	0.265124
ENSDARG00000056725	high-mobility group box 3a	1	0	0.167938	0.545944	0	1.53746	2.08947	0	0.136433	0.673736	0	1.60136	1.73762	0	0.586921	1.80994	0	2.33797	2.44754	0	1.45528	1.5376	0	0.324197	0.979779
ENSDARG00000036298	ribosomal protein S13	1	0	0.220195	0.301183	0	-0.337784	0.219634	0	-0.0394129	0.455984	0	-0.0556568	0.304138	0	-1.283	-0.118441	0	-0.501803	-0.0743471	0	0.201556	-0.0827676	0	0.34295	0.228668
ENSDARG00000056587	cytochrome P450, family 2, subfamily R, polypeptide 1	1	0	0.247899	0.864019	0	1.08548	1.34603	0	0.0981836	1.03475	0	0.490124	1.44737	0	1.5513	1.99877	0	0.0353977	2.18517	0	-0.247634	0.674417	0	-1.38024	0.517364
ENSDARG00000056557	coatomer protein complex, subunit beta 1	1	0	0.0848974	0.653226	0	-0.266578	0.775283	0	-0.356301	0.0389001	0	-0.931451	0.231821	0	0.563476	-0.222237	0	-2.94194	-0.336701	0	-0.855214	0.143922	0	-0.223544	-0.623914
ENSDARG00000033683	alpha-tropomyosin	1	0	-0.0875964	-0.180925	0	-0.236371	0.00462039	0	0.351161	-0.285931	0	0.0547882	0.0675434	0	-0.836388	-0.291945	0	-0.423067	-0.244497	0	0.14657	-0.100528	0	-0.0592287	-0.161802
ENSDARG00000074968	polymerase (RNA) II (DNA directed) polypeptide M	1	0	-0.0888534	-0.00204686	0	0.0495667	0.224929	0	0.0954638	0.108046	0	0.41214	-0.0403906	0	-1.34813	-1.58714	0	-0.377187	-0.701937	0	-0.0577028	0.241742	0	-0.13209	-0.745904
ENSDARG00000036180	cyclin B2	1	0	0.756284	0.717321	0	-0.265188	-0.53981	0	1.18675	-0.264695	0	1.12791	1.00402	0	1.91435	0.868663	0	0.724761	0.922655	0	0.964093	2.27042	0	1.32533	0.925996
ENSDARG00000093796	intelectin 2	1	0	0	0.28952	0	0	0	0	-0.321071	0.0683252	0	1.0072	-0.17957	0	-0.396071	-0.396071	0	2.11849	1.44715	0	0	0	0	1.95961	0
ENSDARG00000093844	zgc:136461	1	0	0.00217749	0.0856858	0	-0.523012	0.112165	0	0.499146	0.614414	0	0.165762	0.459276	0	-0.593259	-0.352735	0	0.209328	0.489913	0	0.256213	0.194653	0	0.134081	0.457087
ENSDARG00000007141	proteasome (prosome, macropain) 26S subunit, ATPase, 3	1	0	0.637915	1.03324	0	0.072956	2.59189	0	0.0888451	0.580739	0	0.773736	2.10875	0	0.612129	2.28311	0	-1.33182	1.37791	0	-0.667521	0.424226	0	0.0742627	0.201955
ENSDARG00000036041	coagulation factor II (thrombin)	1	0	-0.227694	0.0434495	0	-0.432897	0.32832	0	-0.286075	-0.224228	0	0.269908	0.0612979	0	-1.50689	-1.15461	0	-0.127526	-0.209058	0	0.0862113	0.20706	0	-0.135226	-0.343516
ENSDARG00000035958	troponin I, skeletal, fast 2b.1	1	0	-0.324109	-0.293054	0	-0.236816	-0.150996	0	0.116036	0.158548	0	-1.22786	-1.0052	0	-0.504121	-0.149206	0	0	0	0	-0.29998	-0.773252	0	0.26102	-0.303926
ENSDARG00000068457	troponin T3b, skeletal, fast	1	0	0.186537	0.115037	0	-0.285894	-0.130754	0	0.0846553	-0.373006	0	-0.300727	-0.36584	0	-0.808045	-0.164355	0	-0.345121	-0.065085	0	0.0734934	-0.112944	0	0.643264	0.460633
ENSDARG00000075682	origin recognition complex, subunit 6	1	0	1.10838	1.33035	0	-0.123085	-0.0106351	0	0.224397	0.379655	0	0.502429	0.372956	0	2.59506	0.860897	0	-0.684264	0.591583	0	0.00313748	1.75255	0	1.41148	0.419235
ENSDARG00000027852	pleckstrin homology domain containing, family F (with FYVE domain) member 1	1	0	-0.136503	0.0381418	0	-0.232579	0.246638	0	-0.483074	0.0573505	0	0.161002	0.344489	0	-0.468014	0.144747	0	0	1.34387	0	-0.0459376	-0.241078	0	0.174355	0.393774
ENSDARG00000091600	Uncharacterized protein	1	0	0.602435	0.513732	0	0.120936	0.242041	0	0.84406	1.40807	0	0.00841981	-0.172376	0	-1.26962	-0.125643	0	-0.351974	-1.97903	0	1.54658	0.758646	0	0.469029	0.2101
ENSDARG00000059815	ornithine decarboxylase antizyme 2b	1	0	0.419131	0.338373	0	-0.162195	-0.114999	0	0.359731	0.698892	0	-0.588279	-0.189679	0	-0.510454	0.0909874	0	-0.0391962	0.509692	0	0.00131922	-0.432693	0	0.0161277	0.304176
ENSDARG00000012499	period homolog 1b (Drosophila)	1	0	1.51191	2.7761	0	1.6594	1.99343	0	1.0555	2.12987	0	1.01082	2.18787	0	-0.0602631	1.72508	0	1.5586	2.76172	0	0.950523	0.883962	0	1.68242	2.30475
ENSDARG00000005840	glutamic-oxaloacetic transaminase 2b, mitochondrial (aspartate aminotransferase 2)	1	0	0.595437	0.670331	0	-0.402026	1.06596	0	0.174033	0.651726	0	0.179126	1.02227	0	-0.30058	0.717199	0	-0.465326	0.853831	0	-0.819472	-1.2251	0	0.0698088	0.419045
ENSDARG00000051854	chromatin licensing and DNA replication factor 1	1	0	0.703477	1.32144	0	0.0631599	0.514301	0	0.431024	0.672168	0	0.270545	0.739282	0	2.27552	1.1709	0	0.184336	1.05288	0	0.95874	2.93696	0	1.28265	0.9354
ENSDARG00000051890	haptoglobin	1	0	0.0956219	0.131483	0	0.295744	0.334603	0	0.00587416	0.327656	0	0.347222	0.938917	0	-0.896255	-0.480969	0	-0.858587	0.815176	0	0.440817	1.41665	0	0.45043	0.0753728
ENSDARG00000068181	dipeptidase 1 (renal)	1	0	0	0	0	-0.311915	-0.175314	0	0	0	0	-0.113465	-0.0769898	0	-0.227743	-0.057565	0	0.900251	1.06141	0	-0.351602	-0.0504172	0	0.750538	1.0926
ENSDARG00000017794	short chain dehydrogenase/reductase family 16C, member 5b	1	0	-0.104945	-0.172178	0	-0.104967	-0.00393095	0	0.0211085	0.167136	0	-1.01089	-0.762472	0	-1.10211	-0.202336	0	-0.0188108	0.245455	0	0.287609	0.244749	0	-0.450589	-0.468009
ENSDARG00000036044	ribosomal protein S20	1	0	0.298651	0.43707	0	-0.312003	0.340522	0	-0.0801276	0.362435	0	0.120608	0.307232	0	-0.943658	0.0341512	0	-0.223296	0.0874585	0	0.206851	-0.0509832	0	0.357811	0.211164
ENSDARG00000010332	zgc:56231	1	0	0.660084	0.30524	0	-0.151828	-0.646587	0	1.48746	-0.150238	0	1.1175	0.542399	0	1.76931	0.728094	0	0.51681	0.594259	0	2.21377	3.43244	0	1.14758	0.852584
ENSDARG00000029500	ribosomal protein L34	1	0	0.2789	0.202947	0	-0.348518	0.205299	0	-0.120132	0.32233	0	-0.108197	0.0011134	0	-1.2324	-0.0749235	0	-0.193318	-0.0759766	0	0.39264	-0.245902	0	0.348035	0.178518
ENSDARG00000022633	protein tyrosine phosphatase-like (proline instead of catalytic arginine), member A	1	0	0.235836	0.0595365	0	0.0564779	0.162516	0	0.129944	0.429962	0	0.26342	0.528282	0	-1.04285	-0.529255	0	0.0772423	0.324459	0	0.771852	-0.113121	0	0.445169	0.650747
ENSDARG00000035838	oligosaccharyltransferase complex subunit	1	0	0.42777	0.625371	0	-0.396371	1.08677	0	0.103408	0.614579	0	-0.527564	-0.152248	0	1.51259	0.689416	0	-1.7703	-0.287751	0	-0.533999	-0.357352	0	-0.262018	-0.537312
ENSDARG00000075833	lymphatic vessel endothelial hyaluronan receptor 1	1	0	0.646117	-0.0309851	0	-0.475467	-1.21495	0	0.736068	0.410792	0	-0.790989	-0.326475	0	-0.922991	-0.364357	0	-0.309944	0.194945	0	-0.0764524	-0.259117	0	0.0477644	0.456408
ENSDARG00000044220	lysyl-tRNA synthetase	1	0	-0.0723591	0.018662	0	-0.41096	0.759172	0	-0.431827	-0.304274	0	-0.478894	-0.062648	0	-0.584195	-0.0922531	0	-1.70955	-0.446687	0	-0.455301	-0.735779	0	-0.00540597	-0.207094
ENSDARG00000030585	ribosomal protein L13	1	0	0.282746	0.330123	0	-0.249223	0.171465	0	0.00971414	0.406014	0	-0.108542	0.159609	0	-1.39363	-0.175996	0	-0.722438	-0.164728	0	0.00106052	-0.254251	0	0.300298	0.157859
ENSDARG00000014433	myosin, light chain 12, genome duplicate 1	1	0	0.14813	0.429167	0	-0.52941	1.1892	0	0.173232	1.23195	0	-0.117307	0.589422	0	-0.721922	1.45683	0	0.198399	1.71584	0	-0.296983	-0.518201	0	-0.189541	0.786434
ENSDARG00000069135	protein phosphatase 1, regulatory subunit 15A	1	0	0.211256	1.25362	0	-0.655398	0.873327	0	-0.306255	0.583971	0	-0.851294	2.44701	0	-0.572069	2.68463	0	-2.3216	1.08516	0	-0.749119	0.226117	0	0.114406	0.842599
ENSDARG00000088625	Uncharacterized protein	1	0	0	0	0	-0.883611	-0.43506	0	0	0	0	-0.416082	-0.711166	0	-0.367955	-0.367955	0	-0.233047	0.0433579	0	0.688468	0	0	0	0
ENSDARG00000019294	cerebellin 8	1	0	0.177822	0.148797	0	-0.323607	0.382528	0	-0.388582	-0.396125	0	0.372068	0.0694878	0	-1.23537	-1.57009	0	0.162786	0.0529717	0	0.864379	0.720721	0	-0.0853803	-0.329097
ENSDARG00000089608	protein phosphatase 1, catalytic subunit, beta isoform, like	1	0	0.0858063	-0.31996	0	-0.77829	-0.995461	0	-0.136859	0.182987	0	-0.292177	-0.158729	0	-1.16224	-0.306858	0	-0.987761	-0.434601	0	-0.251028	-0.442879	0	-0.0177455	-0.716839
ENSDARG00000086654	Uncharacterized protein	1	0	0	0	0	0.186429	0.861812	0	-0.111858	-0.283956	0	0.327274	0.251054	0	-0.771712	-0.90151	0	-0.154275	0.341908	0	0.765733	1.1366	0	-0.121891	-0.0381746
ENSDARG00000011201	ribosomal protein, large P2, like	1	0	0.193822	0.211424	0	-0.26565	0.309084	0	-0.0123598	0.338167	0	-0.0776542	0.205562	0	-1.25633	-0.109943	0	-0.513128	-0.00930222	0	-0.239764	-0.205002	0	0.304947	0.193656
ENSDARG00000091234	Uncharacterized protein	1	0	0.530947	1.32627	0	-0.72792	0.674181	0	-0.737097	-0.392954	0	-0.170346	0.947046	0	-1.02903	0.883078	0	-0.249346	1.40534	0	-0.0278382	0.797714	0	-0.140498	0.450547
ENSDARG00000079034	wu:fi38e01	1	0	0.808082	0.539531	0	0.190046	-0.45422	0	0.973959	-0.496407	0	1.17359	0.746171	0	1.78921	0.854679	0	0.547172	0.780705	0	1.79167	3.14292	0	1.34582	0.975677
ENSDARG00000091111	TRAF-interacting protein with forkhead-associated domain	1	0	0.581778	1.04615	0	-0.0369522	0.986786	0	-0.264888	0.289054	0	0.0459519	2.16973	0	-0.196298	0.764431	0	0.0894857	2.30879	0	0.261004	0.0810125	0	-0.500656	0.133349
ENSDARG00000021135	dehydrogenase/reductase (SDR family) member 4	1	0	0.12874	0.357588	0	0.502257	0.574886	0	0.205216	0.541223	0	1.18035	0.955739	0	-0.0468333	1.10771	0	1.71494	1.29471	0	-0.0981201	-0.435117	0	0.237028	-0.130607
ENSDARG00000044125	thioredoxin	1	0	-0.0649084	-0.00431149	0	-0.010963	1.09256	0	-0.0604289	0.468552	0	0.213661	1.23035	0	-1.41003	1.08516	0	0.321833	0.683413	0	-1.1496	-1.52944	0	-1.00678	-0.654069
ENSDARG00000054786	fatty acid amide hydrolase 2b	1	0	0.630632	0.335102	0	-0.18956	-0.681401	0	0.909499	-0.398899	0	-0.420677	-0.668089	0	1.65678	0.9978	0	-0.174958	0.697357	0	1.01853	2.46174	0	1.40853	0.99683
ENSDARG00000056795	serpin peptidase inhibitor, clade E (nexin, plasminogen activator inhibitor type 1), member 1	1	0	0.262231	0.487589	0	-1.0405	0.661777	0	0.290735	0.232608	0	1.19117	1.87817	0	0.102978	0.202382	0	0.736483	2.11135	0	-0.821902	-0.624084	0	-0.212578	0.310774
ENSDARG00000039211	zgc:77439	1	0	0.174522	0.133385	0	-0.389635	-0.535323	0	-0.358761	-0.304851	0	-0.0451628	-0.271	0	-0.896201	-0.997583	0	-0.32389	-0.353402	0	-0.19867	-0.423442	0	-0.868116	-0.763412
ENSDARG00000040266	SRY-box containing gene 19b	1	0	0.215101	0.276949	0	-0.256578	0.206481	0	0.618388	-0.143235	0	0.548369	0.646195	0	2.17561	0.769095	0	0	1.71564	0	0.276502	0.959667	0	1.28124	0.502986
ENSDARG00000056741	SUMO1/sentrin/SMT3 specific peptidase 3b	1	0	0.863523	1.27508	0	0.119263	2.12007	0	0.0615922	1.43327	0	0.274292	1.19809	0	-0.089818	1.18011	0	-0.392407	1.26956	0	-1.42244	0.266927	0	0.442752	1.46391
ENSDARG00000036299	nucleobindin 2a	1	0	0.0762112	-0.128447	0	-0.586519	-0.0713975	0	-0.10552	0.260307	0	-0.426941	-0.374626	0	-2.27428	-0.467208	0	-1.44559	-0.949083	0	-0.59365	-0.786981	0	-0.387219	0.0746854
ENSDARG00000036060	exosome component 6	1	0	0.735036	0.940204	0	-0.230131	0.242704	0	1.22291	0.790137	0	-0.382717	0.0217521	0	3.29205	1.77179	0	-1.46345	-0.285302	0	-0.772199	1.52059	0	1.68515	0.384248
ENSDARG00000053625	annexin A2b	1	0	0.325065	0.223856	0	-1.00208	-0.630185	0	0.229133	0.301079	0	-0.449513	-0.392911	0	-0.30558	-0.0552243	0	0.0880241	0.561309	0	0.800875	0.535492	0	-0.178302	-0.0262437
ENSDARG00000028815	zgc:162945	1	0	0.382568	0.212031	0	-0.0851599	-1.02331	0	0.558929	-0.519366	0	0.815227	0.255619	0	2.65211	1.09725	0	-0.457791	-0.395452	0	1.55856	3.0459	0	1.57311	1.04618
ENSDARG00000053405	sorbitol dehydrogenase	1	0	0.0597201	0.0330667	0	-0.0231269	0.138222	0	0.416218	-0.210635	0	-0.0845985	0.0359017	0	0.320134	0.308763	0	0.560702	0.433948	0	0.853589	1.19198	0	-0.127093	-0.824405
ENSDARG00000039730	zgc:112160	1	0	-0.00945203	0.0904601	0	-0.320317	0.148202	0	0.543773	0.693276	0	0.204064	0.463825	0	-0.577421	-0.392669	0	0.296435	0.486815	0	0.515551	0.164996	0	0.110645	0.451005
ENSDARG00000001975	hydroxysteroid 11-beta dehydrogenase 2	1	0	0.250485	-0.021169	0	-0.449139	-0.112289	0	0.202622	0.499508	0	-0.39432	-0.436095	0	-0.680184	-0.00586022	0	-0.895248	0.297853	0	-0.117653	0.646889	0	-1.24204	-0.80848
ENSDARG00000036074	CCAAT/enhancer binding protein (C/EBP), alpha	1	0	0.326122	0.232935	0	-0.456405	0.517642	0	-0.5756	-0.588273	0	0.991324	-0.633085	0	-1.4303	-1.24729	0	2.02183	1.78272	0	-0.629194	-1.38243	0	-0.988397	-0.846587
ENSDARG00000052578	six-cysteine containing astacin protease 4	1	0	0.390125	0.338009	0	-0.161394	0.494225	0	0.538844	0.662173	0	0.409068	0.692755	0	-0.251142	0.044067	0	0.574105	0.752615	0	-0.376965	-0.0540541	0	0.0470943	0.310653
ENSDARG00000024503	six-cysteine containing astacin protease 3	1	0	-0.152826	-0.409489	0	-0.518476	0.107401	0	0.391784	0.57945	0	0.188383	0.442847	0	-0.431479	-0.297781	0	0.371448	0.467636	0	-0.0294843	0.242926	0	0.0916894	0.381287
ENSDARG00000010423	nephrosin	1	0	-0.0912924	0.317824	0	-0.371908	0.154028	0	0.110493	1.02866	0	0.163146	-0.0495928	0	-0.288818	-0.168746	0	0.3231	0.570916	0	0.303944	0.142234	0	0.236265	1.37861
ENSDARG00000008454	cytoplasmic polyadenylation element binding protein 1b	1	0	0.317833	0.37514	0	-0.0147187	-0.950737	0	0.778746	-0.374532	0	1.36915	1.13434	0	2.04612	0.821896	0	-0.248638	0.661877	0	1.24544	2.73724	0	1.62584	1.15879
ENSDARG00000079578	RNA binding protein with multiple splicing 2b	1	0	-0.0227103	-0.0552714	0	-0.0268822	-0.243426	0	0.017221	0.338123	0	0.249372	0.00863346	0	1.32498	0.739026	0	-0.0164944	0.192358	0	0.509265	1.21279	0	0.368836	0.263174
ENSDARG00000035872	hydroxysteroid (17-beta) dehydrogenase 12b	1	0	0.133575	0.270073	0	0.0674788	0.883165	0	-0.259106	0.0884188	0	0.0926859	0.583179	0	-0.914656	0.111241	0	-1.04558	0.12888	0	0.284093	0.667086	0	-0.815214	-0.769316
ENSDARG00000014690	ribosomal protein S4, X-linked	1	0	0.203969	0.265948	0	-0.249763	0.213859	0	-0.0135565	0.40286	0	-0.083945	0.195733	0	-1.34467	-0.189391	0	-0.569384	-0.148393	0	0.117002	-0.230788	0	0.345355	0.136929
ENSDARG00000037491	bone morphogenetic protein 15	1	0	0.449429	0.507477	0	0.103868	-0.450355	0	1.28337	-0.174772	0	0.99558	0.780693	0	2.03857	1.06516	0	1.31042	1.54701	0	0.792213	2.6922	0	1.41186	1.02117
ENSDARG00000035852	Uncharacterized protein	1	0	0.0569774	0.0577999	0	0.173277	0.964692	0	0.108157	-0.540623	0	-0.0534341	0.582068	0	0.417682	0.0412313	0	0.950407	1.68245	0	-0.646985	-0.311589	0	-0.486357	-0.807073
ENSDARG00000087996	poly(A) binding protein, nuclear 1, like	1	0	0.629714	0.847593	0	-0.112217	-0.196205	0	0.827912	0.0679164	0	1.19623	1.11568	0	2.52484	1.19093	0	0.671886	1.54361	0	1.56409	2.75911	0	1.75366	1.29308
ENSDARG00000004713	MAD2 mitotic arrest deficient-like 1 (yeast)	1	0	0.775291	0.469646	0	-0.141327	0.449087	0	0.830286	-0.239377	0	1.22975	1.50156	0	1.96782	0.955885	0	0.681795	0.736834	0	-0.351404	0.72764	0	1.31374	0.759564
ENSDARG00000007385	chaperonin containing TCP1, subunit 7 (eta)	1	0	0.105062	0.615328	0	-0.562136	1.42569	0	-0.15476	0.289574	0	-0.745095	0.633828	0	-0.560862	0.206408	0	-2.29608	-0.810715	0	-0.106513	-0.0853296	0	0.618037	0.277985
ENSDARG00000068210	HAUS augmin-like complex, subunit 6	1	0	-0.152902	0.0616684	0	0.146888	0.147481	0	0.990149	-0.239472	0	1.21962	1.24593	0	2.91285	1.32412	0	0.224216	0.85344	0	0.658594	2.06152	0	1.45303	0.683964
ENSDARG00000012311	myozenin 2a	1	0	0	0.245835	0	-0.569391	-0.546095	0	-0.0793156	-0.153897	0	-0.376325	-0.310172	0	-0.293918	-0.319162	0	-1.07633	-1.07633	0	-0.217805	-0.400445	0	0.72758	0
ENSDARG00000055723	heat shock cognate 70-kd protein, like	1	0	0.13098	1.74836	0	-0.569105	1.38914	0	0.193862	2.00566	0	-0.174063	2.35551	0	-0.049752	1.82214	0	-1.37089	1.99017	0	-1.62764	0.0804749	0	0.35675	1.63838
ENSDARG00000012534	solute carrier family 6 (neurotransmitter transporter, taurine), member 6a	1	0	-0.126998	-0.203367	0	0.32906	0.0617024	0	0.168414	0.374719	0	-0.0432518	-0.153738	0	-1.11761	0.124868	0	0.296873	0.270883	0	-0.24457	0.103611	0	-0.208404	-0.280159
ENSDARG00000059124	Histone H3-like centromeric protein A	1	0	0.670625	1.00666	0	-0.264332	0.74265	0	0.506329	0.575047	0	0.509389	0.928726	0	2.37827	1.19796	0	-0.542308	0.217365	0	-0.349206	0.703213	0	0.888107	0.486204
ENSDARG00000008433	unc-45 homolog B (C. elegans)	1	0	0.234193	0.179235	0	-0.896247	-0.0952381	0	-0.0302462	0.399477	0	-0.214984	-0.358401	0	-0.565194	-0.38015	0	0	0.857281	0	-1.11056	-0.894635	0	0.287934	0.0523578
ENSDARG00000004094	acyl-CoA synthetase bubblegum family member 2	1	0	-0.0153149	0.149899	0	-0.150972	1.24179	0	-0.679793	-0.267101	0	0.559403	-0.327439	0	0.669241	0.313618	0	-1.25886	2.2604	0	-0.616522	-0.0213744	0	-0.941168	-0.502692
ENSDARG00000015164	MAP kinase-interacting serine/threonine kinase 2b	1	0	-0.0562468	0.795812	0	-0.373909	-0.0287056	0	-0.652772	0.343476	0	-1.0551	0.59495	0	-1.99494	0.00767818	0	-1.24612	1.18526	0	0.683156	0.882711	0	-0.792674	0.672827
ENSDARG00000038635	mago-nashi homolog, proliferation-associated (Drosophila)	1	0	0.128042	0.594095	0	0.156517	2.61738	0	0.345627	1.43435	0	0.156122	1.74824	0	2.62312	2.51521	0	-0.321538	2.59509	0	-0.493138	0.434484	0	0.33584	0.63171
ENSDARG00000038643	aminolevulinate, delta-, synthetase 2	1	0	0.16796	-0.166617	0	-0.490834	-0.298399	0	-0.0868502	-0.214487	0	0.356106	0.120019	0	-0.588559	-0.296068	0	-0.196571	-0.0412286	0	0.27473	-0.0527482	0	0.342963	-0.109284
ENSDARG00000056744	elastase 2	1	0	0.0839707	0.0485435	0	-0.3448	0.0300423	0	0.460893	0.49745	0	0.234799	0.503694	0	-0.515019	-0.251643	0	0.184569	0.425228	0	0.0132343	-0.107032	0	0.096214	0.475665
ENSDARG00000007682	pancreatic progenitor cell differentiation and proliferation factor a	1	0	0.501266	0.339535	0	-0.221201	0.0508366	0	0.625811	1.19662	0	-0.411188	-0.117037	0	-1.50842	-0.983363	0	-0.594911	-0.752778	0	0.0543572	-0.305957	0	0.460124	0.567842
ENSDARG00000028295	makorin, ring finger protein, 4	1	0	0.337212	-0.268137	0	-0.410013	-0.791254	0	0.628712	-0.438594	0	0.219035	0.69799	0	2.21694	0.481502	0	-0.396124	-0.0944868	0	-0.306837	0.866941	0	1.04781	0.568809
ENSDARG00000042905	ribosomal protein L10a	1	0	0.318393	0.407076	0	-0.310706	0.271277	0	-0.0471052	0.38211	0	-0.0800345	0.253413	0	-1.16825	-0.0840739	0	-0.375016	0.0608759	0	0.303326	-0.0576646	0	0.354255	0.184441
ENSDARG00000042816	matrix metalloproteinase 9	1	0	0.0333629	0.508126	0	0.211812	1.30907	0	0.419427	1.78311	0	0.673687	1.05997	0	-0.281057	0.580696	0	-0.298062	0.999173	0	0.673523	0.801388	0	0.800668	1.76066
ENSDARG00000042533	glutathione S-transferase M	1	0	-0.136494	-0.146823	0	-0.387491	0.039603	0	-0.231891	-0.0378647	0	0.691866	0.913438	0	0.991406	0.654145	0	-0.233493	-0.439981	0	0.432651	0.0391553	0	0.240483	-0.190193
ENSDARG00000055763	transmembrane protein 115	1	0	0.291476	-0.057287	0	-0.234677	0.789697	0	0.246599	1.41627	0	0.966697	1.22627	0	-1.15038	0.967622	0	1.67295	4.50715	0	-1.07605	-1.26638	0	-0.154367	1.1235
ENSDARG00000013800	small nuclear ribonucleoprotein D3 polypeptide	1	0	0.0678806	0.147452	0	-0.255681	1.12117	0	0.281936	-0.00061315	0	0.268869	0.5573	0	3.0492	1.53081	0	-0.0439762	0.407035	0	0.359895	1.72368	0	1.14306	0.247988
ENSDARG00000033871	Der1-like domain family, member 3	1	0	0.132057	0.104698	0	-0.792788	-0.791632	0	0.316053	0.356545	0	-0.710059	-0.145682	0	-0.229449	-0.466012	0	-2.51142	-0.967698	0	-0.698649	-1.13654	0	0.38804	-0.351002
ENSDARG00000093549	selenoprotein P, plasma, 1a	1	0	-0.00376333	-0.0364471	0	-0.258098	-0.448195	0	-0.0125235	0.246442	0	-0.183077	-0.361708	0	-1.09987	0.0501083	0	0.363541	-0.218839	0	0.606876	0.442237	0	-0.369309	-0.228588
ENSDARG00000055447	si:busm1-194e12.12	1	0	0.0768581	-1.4609	0	-0.491113	-0.408814	0	-0.058521	-0.516732	0	-0.753939	-1.2745	0	-1.30418	-0.915826	0	0.458982	-0.291539	0	2.33412	1.42176	0	-0.0930667	0.100179
ENSDARG00000031745	si:busm1-266f07.2	1	0	-0.331742	-1.11682	0	-0.19028	0.435209	0	-0.592959	-0.810278	0	0.478664	0.244455	0	-0.963789	0.0194524	0	0.957408	1.13782	0	-0.311475	-1.20705	0	-0.575231	-0.570875
ENSDARG00000079105	major histocompatibility complex class II DAB gene	1	0	-0.269993	-1.03239	0	-0.107239	0.465527	0	-0.585937	-0.611578	0	0.265131	0.110608	0	-0.918016	0.311387	0	0.851661	1.08797	0	0.0949427	-0.912329	0	-0.653272	-0.424685
ENSDARG00000086589	Uncharacterized protein	1	0	-0.251796	-0.338541	0	-0.664353	-0.222337	0	-0.209912	-0.0608962	0	0	0.480233	0	-0.469393	-0.469393	0	0	0	0	1.1062	0.579852	0	0	0
ENSDARG00000022438	cytochrome c oxidase subunit VIa polypeptide 1	1	0	0.54674	1.14217	0	-0.187577	1.55229	0	0.698119	2.00791	0	-0.422969	0.787324	0	0.128092	1.92585	0	-0.305574	1.88536	0	-0.595428	0.278999	0	0.245999	1.04309
[truncated: 145 more rows]

## Sheet: TableS4
Table S4: List of genes and their cold-responsive expression patterns for clusters obtained by fuzzy K-means clustering.
[truncated: 2,360 more rows]

## Sheet: TableS5
Table S5: Enriched GO terms in each cluster, along with the –log10 transform of the p value for each GO term identified in enrichment analysis.
[truncated: 161 more rows]

[truncated: 3 more sheets: TableS6, TableS7, TableS8]
